# Supplementary material for: Intra- and supra­molecular inter­actions in cis,mer-diaqua­tris­(1H-imidazole-κN 3)(terephthalato-κO)cobalt(II) monohydrate
Source: Acta Crystallogr Sect E Struct Rep Online. 2012 Mar 24;68(Pt 4):m480–1. doi: 10.1107/S1600536812011993 (PMC3343867; doi:10.1107/S1600536812011993)
Supplement: Supplementary file 1 [file e-68-0m480-sup1.cif]

##############################################################################
#                                                                            #
# This CIF contains the data in a paper accepted for publication in          #
# Acta Crystallographica Section E. It conforms to the requirements of       #
# Notes for Authors for Acta Crystallographica Section E, and has been       #
# peer reviewed under the auspices of the IUCr Commission on Journals.       #
#                                                                            #
# Full details of the Crystallographic Information File format               #
# are given in the paper "The Crystallographic Information File (CIF):       #
# a New Standard Archive File for Crystallography" by S. R. Hall, F. H.      #
# Allen and I. D. Brown [Acta Cryst. (1991), A47, 655-685].                  #
#                                                                            #
# The current version of the core CIF dictionary is obtainable from          #
# ftp://ftp.iucr.org/pub/cif_core.dic.                                       #
#                                                                            #
# Software is freely available for graphical display of the structure(s)     #
# in this CIF. For information consult the CIF software page                 #
# http://www.iucr.org/resources/cif/software.                                #
#                                                                            #
# This file may be used for bona fide research purposes within the           #
# scientific community so long as proper attribution is given to the journal # 
# article from which it was obtained.                                        #
#                                                                            #
##############################################################################
data_global
_audit_creation_method     SHELXL-97
_journal_date_recd_electronic     2012-02-28
_journal_date_accepted     2012-03-20
_journal_name_full     'Acta Crystallographica, Section E'
_journal_year     2012
_journal_volume     68
_journal_issue      4
_journal_page_first     m480
_journal_page_last     m481
_journal_paper_category     QM
_journal_paper_doi     10.1107/S1600536812011993
_journal_coeditor_code     DS2181
_publ_contact_author_name     'Pr Guehria-La\"idoudi'
_publ_contact_author_address
;
Laboratoire de Cristallographie-Thermodynamique
Facult\'e de Chimie
U.S.T.H.B.
BP 32 El-Alia
Bab-Ezzouar 16111
Alger
Algeria
;
_publ_contact_author_email     'guehria_laidoudi@yahoo.fr'
_publ_contact_author_fax     ' 213(21)24 73 11'
_publ_contact_author_phone     ' 213(21)24 79 50-64'
_publ_section_title
;\
Intra- and supramolecular interactions in
<i>cis</i>,<i>mer</i>-diaquatris(1<i>H</i>-imidazole-\k<i>N</i>^3^)\
(terephthalato-\k<i>O</i>)cobalt(II) monohydrate
;
loop_
    _publ_author_name
    _publ_author_address
    'Benkanoun, Aouaouche'
;
Laboratoire de Cristallographie-Thermodynamique
Facult\'e de Chimie
U.S.T.H.B.
BP 32 El-Alia
Bab-Ezzouar 16111
Alger
Algeria
;
    'Balegroune, Fadila'
;
Laboratoire de Cristallographie-Thermodynamique
Facult\'e de Chimie
U.S.T.H.B.
BP 32 El-Alia
Bab-Ezzouar 16111
Alger
Algeria
;
    'Guehria-La\"idoudi, Achoura'
;
Laboratoire de Cristallographie-Thermodynamique
Facult\'e de Chimie
U.S.T.H.B.
BP 32 El-Alia
Bab-Ezzouar 16111
Alger
Algeria
;
    'Dahaoui, Slimane'
;
CRM 2,CNRS-UPRESA  7036, Universit\'e Henry Poincar\'e,
Facult\'e des Sciences et Techniques, BP 70239, 54506 Vandoeuvres
Les Nancy Cedex, France
;
    'Lecomte, Claude'
;
CRM 2,CNRS-UPRESA  7036, Universit\'e Henry Poincar\'e,
Facult\'e des Sciences et Techniques, BP 70239, 54506 Vandoeuvres
Les Nancy Cedex, France
;
data_I
_chemical_name_systematic
;
<i>cis</i>,<i>mer</i>-diaquatris(1<i>H</i>-imidazole-
\k<i>N</i>^3^)(terephthalato-\k<i>O</i>)cobalt(II) monohydrate
;
_chemical_name_common     ?
_chemical_formula_moiety     'C17 H20 Co N6 O6, H2 O'
_chemical_formula_sum     'C17 H22 Co N6 O7 '
_chemical_formula_iupac     '[Co (C8 H4 O4) (C3 H4 N2)3 (H2 O)2], H2 O'
_chemical_formula_weight     481.34
_chemical_melting_point     ?
_symmetry_cell_setting     monoclinic
_symmetry_space_group_name_H-M     'P 21/n'
_symmetry_space_group_name_Hall     '-P 2yn'
loop_
    _symmetry_equiv_pos_as_xyz
    'x, y, z'
    '-x+1/2, y+1/2, -z+1/2'
    '-x, -y, -z'
    'x-1/2, -y-1/2, z-1/2'
_cell_length_a     7.65363(8)
_cell_length_b     10.45169(13)
_cell_length_c     24.7538(3)
_cell_angle_alpha     90.00
_cell_angle_beta     90.2270(10)
_cell_angle_gamma     90.00
_cell_volume     1980.12(4)
_cell_formula_units_Z     4
_cell_measurement_reflns_used     35056
_cell_measurement_theta_min     3.2853
_cell_measurement_theta_max     32.9124
_cell_measurement_temperature     291(2)
_exptl_crystal_description     prism
_exptl_crystal_colour     pink
_exptl_crystal_size_max     0.21
_exptl_crystal_size_mid     0.14
_exptl_crystal_size_min     0.08
_exptl_crystal_density_diffrn     1.615
_exptl_crystal_density_meas     ?
_exptl_crystal_density_method     'not measured'
_exptl_crystal_F_000     996
_exptl_absorpt_coefficient_mu     0.922
_exptl_absorpt_correction_type     analytical
_exptl_absorpt_process_details
;
[CrysAlis RED (Oxford Diffraction, 2009), using a multi-faceted crystal
model based on expressions derived by Clark & Reid (1995)]
;
_exptl_absorpt_correction_T_min     0.871
_exptl_absorpt_correction_T_max     0.935
_exptl_special_details
;
Absorption correction: CrysAlis RED, Oxford Diffraction (2009)
Analytical numerical absorption correction using a multifaceted crystal
model based on expressions derived by Clark & Reid (1995).
;
_diffrn_ambient_temperature     291(2)
_diffrn_radiation_type     MoK\a
_diffrn_radiation_wavelength     0.71073
_diffrn_radiation_source     'fine-focus sealed tube'
_diffrn_radiation_monochromator     graphite
_diffrn_measurement_device_type     'Oxford Diffraction Xcalibur'
_diffrn_measurement_method     'w\scans'
_diffrn_detector_area_resol_mean     10.4508
_diffrn_reflns_number     86135
_diffrn_reflns_av_R_equivalents     0.0658
_diffrn_reflns_av_sigmaI/netI     0.0229
_diffrn_reflns_theta_min     3.40
_diffrn_reflns_theta_max     28.00
_diffrn_reflns_theta_full     28.00
_diffrn_measured_fraction_theta_max     0.998
_diffrn_measured_fraction_theta_full     0.998
_diffrn_reflns_limit_h_min     -10
_diffrn_reflns_limit_h_max     10
_diffrn_reflns_limit_k_min     -13
_diffrn_reflns_limit_k_max     13
_diffrn_reflns_limit_l_min     -32
_diffrn_reflns_limit_l_max     32
_diffrn_standards_number     3
_diffrn_standards_interval_count     100
_diffrn_standards_interval_time     ?
_diffrn_standards_decay_%     0.01
_refine_special_details
;
<i>CrysAlis RED</i>, Oxford Diffraction Ltd Refinement of <i>F</i>^2^ against
ALL reflections. The weighted <i>R</i>-factor <i>wR</i> and goodness of fit
<i>S</i> are based on <i>F</i>^2^, conventional <i>R</i>-factors <i>R</i> are
based on <i>F</i>, with <i>F</i> set to zero for negative <i>F</i>^2^. The
threshold expression of <i>F</i>^2^ > \s(<i>F</i>^2^) is used only for
calculating <i>R</i>-factors(gt) <i>etc</i>. and is not relevant to the choice
of reflections for refinement. <i>R</i>-factors based on <i>F</i>^2^ are
statistically about twice as large as those based on <i>F</i>, and <i>R</i>-
factors based on ALL data will be even larger.
;
_reflns_number_total     4760
_reflns_number_gt     4153
_reflns_threshold_expression     I>2sigma(I)
_refine_ls_structure_factor_coef     Fsqd
_refine_ls_matrix_type     full
_refine_ls_R_factor_all     0.0355
_refine_ls_R_factor_gt     0.0286
_refine_ls_wR_factor_gt     0.0669
_refine_ls_wR_factor_ref     0.0706
_refine_ls_goodness_of_fit_ref     1.082
_refine_ls_restrained_S_all     1.082
_refine_ls_number_reflns     4760
_refine_ls_number_parameters     316
_refine_ls_number_restraints     0
_refine_ls_hydrogen_treatment     mixed
_refine_ls_weighting_scheme     calc
_refine_ls_weighting_details
         'calc w=1/[\s^2^(Fo^2^)+(0.0265P)^2^+1.5429P] where P=(Fo^2^+2Fc^2^)/3'
_atom_sites_solution_hydrogens     geom
_atom_sites_solution_primary     direct
_atom_sites_solution_secondary     difmap
_refine_ls_shift/su_max     0.003
_refine_ls_shift/su_mean     0.000
_refine_diff_density_max     0.404
_refine_diff_density_min     -0.334
_refine_ls_extinction_method     none
_refine_ls_extinction_coef     ?
loop_
    _atom_type_symbol
    _atom_type_description
    _atom_type_scat_dispersion_real
    _atom_type_scat_dispersion_imag
    _atom_type_scat_source
    'C' 'C' 0.0033 0.0016
                         'International Tables Vol C Tables 4.2.6.8 and 6.1.1.4'
    'H' 'H' 0.0000 0.0000
                         'International Tables Vol C Tables 4.2.6.8 and 6.1.1.4'
    'N' 'N' 0.0061 0.0033
                         'International Tables Vol C Tables 4.2.6.8 and 6.1.1.4'
    'O' 'O' 0.0106 0.0060
                         'International Tables Vol C Tables 4.2.6.8 and 6.1.1.4'
    'Co' 'Co' 0.3494 0.9721
                         'International Tables Vol C Tables 4.2.6.8 and 6.1.1.4'
_computing_data_collection
;
CrysAlis CCD (Oxford Diffraction, 2009)
;
_computing_cell_refinement
;
CrysAlis RED (Oxford Diffraction, 2009)
;
_computing_data_reduction
;
CrysAlis RED (Oxford Diffraction, 2009)
;
_computing_structure_solution     'SHELXS97 (Sheldrick, 2008)'
_computing_structure_refinement     'SHELXL97 (Sheldrick, 2008)'
_computing_molecular_graphics     'ORTEP-3 for Windows (Farrugia, 1997)'
_computing_publication_material     'WinGX (Farrugia, 1999)'
loop_
    _atom_site_type_symbol
    _atom_site_label
    _atom_site_fract_x
    _atom_site_fract_y
    _atom_site_fract_z
    _atom_site_U_iso_or_equiv
    _atom_site_adp_type
    _atom_site_calc_flag
    _atom_site_refinement_flags
    _atom_site_occupancy
    _atom_site_symmetry_multiplicity
    _atom_site_disorder_assembly
    _atom_site_disorder_group
    Co Co 0.44254(2) 0.144772(19) 0.652633(8) 0.00874(6) Uani d . 1 1 . .
    O O1W 0.52240(15) 0.33528(11) 0.67705(4) 0.0123(2) Uani d . 1 1 . .
    O O2W 0.60355(16) 0.07515(12) 0.71527(5) 0.0147(2) Uani d . 1 1 . .
    O O3W 0.66608(15) 0.36561(12) 0.78325(5) 0.0149(2) Uani d . 1 1 . .
    O O1 0.29257(14) 0.22971(10) 0.58868(4) 0.0115(2) Uani d . 1 1 . .
    O O2 0.31457(15) 0.43979(11) 0.60544(4) 0.0165(2) Uani d . 1 1 . .
    O O3 0.05014(14) 0.36582(10) 0.32226(4) 0.0130(2) Uani d . 1 1 . .
    O O4 0.16128(14) 0.56111(11) 0.33113(4) 0.0134(2) Uani d . 1 1 . .
    C C1 0.28701(19) 0.34725(15) 0.57476(6) 0.0116(3) Uani d . 1 1 . .
    C C2 0.24336(19) 0.37422(15) 0.51627(6) 0.0115(3) Uani d . 1 1 . .
    C C3 0.21121(19) 0.27458(15) 0.48037(6) 0.0115(3) Uani d . 1 1 . .
    H H3 0.2188 0.1885 0.4925 0.014 Uiso calc R 1 1 . .
    C C4 0.16812(19) 0.30000(15) 0.42695(6) 0.0117(3) Uani d . 1 1 . .
    H H4 0.1412 0.2315 0.4031 0.014 Uiso calc R 1 1 . .
    C C5 0.16416(19) 0.42578(15) 0.40819(6) 0.0106(3) Uani d . 1 1 . .
    C C6 0.2013(2) 0.52539(15) 0.44372(6) 0.0154(3) Uani d . 1 1 . .
    H H6 0.2019 0.6111 0.4310 0.018 Uiso calc R 1 1 . .
    C C7 0.2375(2) 0.49999(16) 0.49776(6) 0.0160(3) Uani d . 1 1 . .
    H H7 0.2584 0.5686 0.5221 0.019 Uiso calc R 1 1 . .
    C C8 0.12281(19) 0.45417(14) 0.34977(6) 0.0101(3) Uani d . 1 1 . .
    N N1 0.66337(16) 0.13362(12) 0.60043(5) 0.0113(3) Uani d . 1 1 . .
    N N2 0.93656(18) 0.13617(13) 0.57266(6) 0.0143(3) Uani d . 1 1 . .
    C C9 0.8290(2) 0.13727(15) 0.61550(6) 0.0128(3) Uani d . 1 1 . .
    H H9 0.8674 0.1403 0.6520 0.015 Uiso calc R 1 1 . .
    C C10 0.8336(2) 0.13227(16) 0.52700(6) 0.0155(3) Uani d . 1 1 . .
    H H10 0.8722 0.1310 0.4906 0.019 Uiso calc R 1 1 . .
    C C11 0.6653(2) 0.13062(15) 0.54460(6) 0.0143(3) Uani d . 1 1 . .
    H H11 0.5647 0.1278 0.5220 0.017 Uiso calc R 1 1 . .
    N N3 0.23535(16) 0.16873(12) 0.70755(5) 0.0115(3) Uani d . 1 1 . .
    N N4 -0.00080(18) 0.25190(14) 0.74341(5) 0.0145(3) Uani d . 1 1 . .
    C C12 0.1779(2) 0.09015(16) 0.74877(6) 0.0146(3) Uani d . 1 1 . .
    H H12 0.2327 0.0129 0.7599 0.017 Uiso calc R 1 1 . .
    C C13 0.0312(2) 0.14045(16) 0.77079(6) 0.0152(3) Uani d . 1 1 . .
    H H13 -0.0359 0.1054 0.7994 0.018 Uiso calc R 1 1 . .
    C C14 0.12406(19) 0.26542(15) 0.70594(6) 0.0127(3) Uani d . 1 1 . .
    H H14 0.1315 0.3352 0.6815 0.015 Uiso calc R 1 1 . .
    N N5 0.36196(16) -0.04089(12) 0.62981(5) 0.0120(3) Uani d . 1 1 . .
    N N6 0.23014(18) -0.22776(14) 0.63208(6) 0.0157(3) Uani d . 1 1 . .
    C C15 0.4649(2) -0.13139(15) 0.60470(6) 0.0141(3) Uani d . 1 1 . .
    H H15 0.5754 -0.1150 0.5888 0.017 Uiso calc R 1 1 . .
    C C16 0.3850(2) -0.24738(16) 0.60607(6) 0.0159(3) Uani d . 1 1 . .
    H H16 0.4278 -0.3258 0.5919 0.019 Uiso calc R 1 1 . .
    C C17 0.2212(2) -0.10428(16) 0.64582(6) 0.0147(3) Uani d . 1 1 . .
    H H17 0.1262 -0.0667 0.6647 0.018 Uiso calc R 1 1 . .
    H H2N 1.048(3) 0.147(2) 0.5743(9) 0.030(6) Uiso d . 1 1 . .
    H H4N -0.088(3) 0.301(2) 0.7480(8) 0.022(5) Uiso d . 1 1 . .
    H H6N 0.156(3) -0.283(2) 0.6416(9) 0.026(6) Uiso d . 1 1 . .
    H H1W 0.454(3) 0.381(3) 0.6584(10) 0.043(7) Uiso d . 1 1 . .
    H H2W 0.623(3) 0.360(2) 0.6673(9) 0.034(6) Uiso d . 1 1 . .
    H H3W 0.576(3) 0.085(2) 0.7469(10) 0.036(7) Uiso d . 1 1 . .
    H H4W 0.670(3) 0.014(2) 0.7123(9) 0.029(6) Uiso d . 1 1 . .
    H H5W 0.610(3) 0.365(2) 0.7556(9) 0.025(6) Uiso d . 1 1 . .
    H H6W 0.639(3) 0.301(2) 0.7995(9) 0.031(6) Uiso d . 1 1 . .
loop_
    _atom_site_aniso_label
    _atom_site_aniso_U_11
    _atom_site_aniso_U_22
    _atom_site_aniso_U_33
    _atom_site_aniso_U_12
    _atom_site_aniso_U_13
    _atom_site_aniso_U_23
    Co 0.00883(10) 0.00915(11) 0.00823(10) -0.00041(7) 0.00022(7) 0.00042(7)
    O1W 0.0120(5) 0.0125(6) 0.0125(5) -0.0014(4) -0.0014(4) 0.0007(4)
    O2W 0.0183(6) 0.0166(6) 0.0093(5) 0.0060(5) -0.0001(4) 0.0001(4)
    O3W 0.0167(6) 0.0158(6) 0.0120(5) -0.0031(5) -0.0020(5) 0.0025(5)
    O1 0.0127(5) 0.0111(5) 0.0107(5) -0.0006(4) -0.0015(4) 0.0024(4)
    O2 0.0244(6) 0.0126(5) 0.0125(5) -0.0002(5) -0.0050(5) -0.0009(4)
    O3 0.0158(5) 0.0130(5) 0.0101(5) -0.0024(4) -0.0015(4) -0.0003(4)
    O4 0.0146(5) 0.0124(5) 0.0134(5) -0.0022(4) -0.0017(4) 0.0038(4)
    C1 0.0094(6) 0.0142(7) 0.0113(7) -0.0001(6) 0.0001(5) 0.0019(6)
    C2 0.0114(7) 0.0137(7) 0.0093(7) 0.0006(6) -0.0007(5) 0.0011(6)
    C3 0.0116(7) 0.0103(7) 0.0127(7) 0.0001(5) -0.0008(6) 0.0022(6)
    C4 0.0113(7) 0.0116(7) 0.0121(7) 0.0003(6) 0.0005(5) -0.0013(6)
    C5 0.0095(6) 0.0125(7) 0.0098(7) -0.0001(5) 0.0000(5) 0.0006(6)
    C6 0.0218(8) 0.0101(7) 0.0141(7) -0.0013(6) -0.0020(6) 0.0015(6)
    C7 0.0230(8) 0.0117(8) 0.0131(7) -0.0015(6) -0.0037(6) -0.0015(6)
    C8 0.0079(6) 0.0130(7) 0.0095(7) 0.0012(5) 0.0011(5) -0.0006(6)
    N1 0.0120(6) 0.0118(6) 0.0101(6) -0.0012(5) 0.0007(5) -0.0010(5)
    N2 0.0108(6) 0.0168(7) 0.0153(7) -0.0009(5) 0.0021(5) 0.0002(5)
    C9 0.0120(7) 0.0138(7) 0.0126(7) -0.0012(6) 0.0009(6) 0.0000(6)
    C10 0.0157(7) 0.0194(8) 0.0114(7) -0.0020(6) 0.0029(6) -0.0007(6)
    C11 0.0153(7) 0.0173(8) 0.0105(7) -0.0021(6) 0.0004(6) 0.0002(6)
    N3 0.0116(6) 0.0126(6) 0.0104(6) 0.0004(5) 0.0008(5) 0.0002(5)
    N4 0.0121(6) 0.0157(7) 0.0158(7) 0.0017(5) 0.0021(5) -0.0027(5)
    C12 0.0169(7) 0.0143(8) 0.0124(7) 0.0000(6) 0.0009(6) 0.0024(6)
    C13 0.0151(7) 0.0182(8) 0.0123(7) -0.0036(6) 0.0023(6) 0.0010(6)
    C14 0.0127(7) 0.0118(7) 0.0135(7) 0.0002(6) -0.0009(6) -0.0001(6)
    N5 0.0121(6) 0.0115(6) 0.0124(6) -0.0016(5) 0.0011(5) -0.0002(5)
    N6 0.0172(7) 0.0139(7) 0.0161(7) -0.0062(6) -0.0014(5) 0.0019(5)
    C15 0.0156(7) 0.0131(7) 0.0135(7) -0.0001(6) 0.0019(6) -0.0009(6)
    C16 0.0200(8) 0.0130(8) 0.0147(7) -0.0010(6) -0.0015(6) -0.0014(6)
    C17 0.0131(7) 0.0158(8) 0.0151(7) -0.0023(6) 0.0008(6) -0.0004(6)
_geom_special_details
;
All e.s.d.'s (except the e.s.d. in the dihedral angle between two l.s. planes)
are estimated using the full covariance matrix. The cell e.s.d.'s are taken
into account individually in the estimation of e.s.d.'s in distances, angles
and torsion angles; correlations between e.s.d.'s in cell parameters are only
used when they are defined by crystal symmetry. An approximate (isotropic)
treatment of cell e.s.d.'s is used for estimating e.s.d.'s involving l.s.
planes.
;
loop_
    _geom_bond_atom_site_label_1
    _geom_bond_atom_site_label_2
    _geom_bond_site_symmetry_2
    _geom_bond_distance
    _geom_bond_publ_flag
    Co O2W . 2.1064(11) y
    Co N3 . 2.1076(13) y
    Co N5 . 2.1124(13) y
    Co N1 . 2.1347(13) y
    Co O1 . 2.1442(10) y
    Co O1W . 2.1680(11) y
    O1W H1W . 0.85(3) ?
    O1W H2W . 0.85(3) ?
    O2W H3W . 0.82(3) ?
    O2W H4W . 0.82(2) ?
    O3W H5W . 0.81(2) ?
    O3W H6W . 0.82(3) ?
    O1 C1 . 1.2765(19) ?
    O2 C1 . 1.2471(19) ?
    O3 C8 . 1.2738(18) ?
    O4 C8 . 1.2450(19) ?
    C1 C2 . 1.511(2) ?
    C2 C3 . 1.390(2) ?
    C2 C7 . 1.393(2) ?
    C3 C4 . 1.387(2) ?
    C3 H3 . 0.9500 ?
    C4 C5 . 1.395(2) ?
    C4 H4 . 0.9500 ?
    C5 C6 . 1.391(2) ?
    C5 C8 . 1.509(2) ?
    C6 C7 . 1.391(2) ?
    C6 H6 . 0.9500 ?
    C7 H7 . 0.9500 ?
    N1 C9 . 1.3204(19) ?
    N1 C11 . 1.3825(19) ?
    N2 C9 . 1.345(2) ?
    N2 C10 . 1.376(2) ?
    N2 H2N . 0.86(2) ?
    C9 H9 . 0.9500 ?
    C10 C11 . 1.362(2) ?
    C10 H10 . 0.9500 ?
    C11 H11 . 0.9500 ?
    N3 C14 . 1.322(2) ?
    N3 C12 . 1.383(2) ?
    N4 C14 . 1.342(2) ?
    N4 C13 . 1.369(2) ?
    N4 H4N . 0.85(2) ?
    C12 C13 . 1.356(2) ?
    C12 H12 . 0.9500 ?
    C13 H13 . 0.9500 ?
    C14 H14 . 0.9500 ?
    N5 C17 . 1.327(2) ?
    N5 C15 . 1.380(2) ?
    N6 C17 . 1.337(2) ?
    N6 C16 . 1.366(2) ?
    N6 H6N . 0.84(2) ?
    C15 C16 . 1.358(2) ?
    C15 H15 . 0.9500 ?
    C16 H16 . 0.9500 ?
    C17 H17 . 0.9500 ?
loop_
    _geom_angle_atom_site_label_1
    _geom_angle_atom_site_label_2
    _geom_angle_atom_site_label_3
    _geom_angle_site_symmetry_1
    _geom_angle_site_symmetry_3
    _geom_angle
    _geom_angle_publ_flag
    O2W Co N3 . . 90.33(5) y
    O2W Co N5 . . 92.80(5) y
    N3 Co N5 . . 93.56(5) y
    O2W Co N1 . . 87.96(5) y
    N3 Co N1 . . 175.12(5) y
    N5 Co N1 . . 91.09(5) y
    O2W Co O1 . . 175.14(5) y
    N3 Co O1 . . 91.44(4) y
    N5 Co O1 . . 91.60(5) y
    N1 Co O1 . . 89.91(5) y
    O2W Co O1W . . 87.05(5) y
    N3 Co O1W . . 85.59(5) y
    N5 Co O1W . . 179.13(5) y
    N1 Co O1W . . 89.76(5) y
    O1 Co O1W . . 88.57(4) y
    Co O1W H1W . . 101.0(18) ?
    Co O1W H2W . . 117.2(16) ?
    H1W O1W H2W . . 104(2) ?
    Co O2W H3W . . 120.8(17) ?
    Co O2W H4W . . 124.3(16) ?
    H3W O2W H4W . . 110(2) ?
    H5W O3W H6W . . 106(2) ?
    C1 O1 Co . . 127.94(10) ?
    O2 C1 O1 . . 125.22(14) y
    O2 C1 C2 . . 118.35(14) ?
    O1 C1 C2 . . 116.43(13) ?
    C3 C2 C7 . . 119.42(14) ?
    C3 C2 C1 . . 120.70(14) ?
    C7 C2 C1 . . 119.87(14) ?
    C4 C3 C2 . . 120.44(14) ?
    C4 C3 H3 . . 119.8 ?
    C2 C3 H3 . . 119.8 ?
    C3 C4 C5 . . 120.18(14) ?
    C3 C4 H4 . . 119.9 ?
    C5 C4 H4 . . 119.9 ?
    C6 C5 C4 . . 119.39(14) ?
    C6 C5 C8 . . 120.01(14) ?
    C4 C5 C8 . . 120.59(13) ?
    C7 C6 C5 . . 120.30(15) ?
    C7 C6 H6 . . 119.9 ?
    C5 C6 H6 . . 119.9 ?
    C6 C7 C2 . . 120.18(15) ?
    C6 C7 H7 . . 119.9 ?
    C2 C7 H7 . . 119.9 ?
    O4 C8 O3 . . 123.78(14) y
    O4 C8 C5 . . 118.87(13) ?
    O3 C8 C5 . . 117.34(13) ?
    C9 N1 C11 . . 105.60(13) ?
    C9 N1 Co . . 126.08(10) ?
    C11 N1 Co . . 128.17(10) ?
    C9 N2 C10 . . 107.31(13) ?
    C9 N2 H2N . . 124.9(15) ?
    C10 N2 H2N . . 127.3(15) ?
    N1 C9 N2 . . 111.54(14) ?
    N1 C9 H9 . . 124.2 ?
    N2 C9 H9 . . 124.2 ?
    C11 C10 N2 . . 106.07(14) ?
    C11 C10 H10 . . 127.0 ?
    N2 C10 H10 . . 127.0 ?
    C10 C11 N1 . . 109.48(14) ?
    C10 C11 H11 . . 125.3 ?
    N1 C11 H11 . . 125.3 ?
    C14 N3 C12 . . 105.64(13) ?
    C14 N3 Co . . 123.89(11) ?
    C12 N3 Co . . 130.35(11) ?
    C14 N4 C13 . . 107.78(14) ?
    C14 N4 H4N . . 126.4(14) ?
    C13 N4 H4N . . 125.7(14) ?
    C13 C12 N3 . . 109.42(14) ?
    C13 C12 H12 . . 125.3 ?
    N3 C12 H12 . . 125.3 ?
    C12 C13 N4 . . 106.11(14) ?
    C12 C13 H13 . . 126.9 ?
    N4 C13 H13 . . 126.9 ?
    N3 C14 N4 . . 111.05(14) ?
    N3 C14 H14 . . 124.5 ?
    N4 C14 H14 . . 124.5 ?
    C17 N5 C15 . . 104.94(13) ?
    C17 N5 Co . . 127.98(11) ?
    C15 N5 Co . . 125.69(10) ?
    C17 N6 C16 . . 108.07(14) ?
    C17 N6 H6N . . 123.5(15) ?
    C16 N6 H6N . . 128.1(15) ?
    C16 C15 N5 . . 110.03(14) ?
    C16 C15 H15 . . 125.0 ?
    N5 C15 H15 . . 125.0 ?
    C15 C16 N6 . . 105.63(14) ?
    C15 C16 H16 . . 127.2 ?
    N6 C16 H16 . . 127.2 ?
    N5 C17 N6 . . 111.33(14) ?
    N5 C17 H17 . . 124.3 ?
    N6 C17 H17 . . 124.3 ?
loop_
    _geom_hbond_atom_site_label_D
    _geom_hbond_atom_site_label_H
    _geom_hbond_atom_site_label_A
    _geom_hbond_site_symmetry_A
    _geom_hbond_distance_DH
    _geom_hbond_distance_HA
    _geom_hbond_distance_DA
    _geom_hbond_angle_DHA
    _geom_hbond_publ_flag
    N2 H2N O1 1_655 0.86(2) 2.09(2) 2.9204(17) 162(2) yes
    N4 H4N O3W 1_455 0.85(2) 2.18(2) 2.9842(18) 157.0(19) yes
    N4 H4N O4 3_566 0.85(2) 2.50(2) 2.9521(18) 114.5(17) yes
    N6 H6N O3 3_556 0.84(2) 2.02(2) 2.8249(18) 162(2) yes
    O1W H1W O2 . 0.85(3) 1.79(3) 2.6160(16) 163(3) yes
    O1W H2W O4 3_666 0.85(3) 1.85(3) 2.6606(16) 161(2) yes
    O2W H3W O3 4_666 0.82(3) 1.95(3) 2.7516(16) 168(2) yes
    O2W H4W O3W 2_646 0.82(2) 2.00(2) 2.8118(17) 172(2) yes
    O3W H5W O1W . 0.81(2) 2.08(2) 2.8632(16) 164(2) yes
    O3W H6W O3 4_666 0.82(3) 1.95(3) 2.7528(17) 167(2) yes
_iucr_refine_instructions_details
;
TITL                                       TCI
CELL   0.71073      7.65363    10.45169   24.7538   90.0000   90.227   90.0000
ZERR         4      0.00008    0.00013    0.0003    0.0000    0.001    0.0000
LATT  1
SYMM 1/2-X,1/2+Y,1/2-Z
SFAC        C       H       N       O       CO
UNIT        68      88      24      28       4
L.S.      4
FMAP      2
PLAN     -45
OMIT -2  56
ACTA
OMIT 0 0 4
OMIT 1 1 0
BOND $H
HTAB N2 O1_$4
HTAB N4 O3W_$5
HTAB N4 O4_$6
HTAB N6 O3_$7
HTAB O1W O2
HTAB O1W O4_$1
HTAB O2W O3_$2
HTAB O2W O3W_$3
HTAB O3W O1W
HTAB O3W O3_$2
HTAB C9 O4_$1
HTAB C12 O3_$2
HTAB C12 O2_$8
HTAB C13 O2_$8
HTAB C13 O3_$9
HTAB C13 O4_$9
HTAB C14 O4_$6
HTAB C16 O2_$10
EQIV $1  -X+1, -Y+1, -Z+1
EQIV $2  X+1/2, -Y+1/2, Z+1/2
EQIV $3 -X+3/2, Y-1/2, -Z+3/2
EQIV $4  X+1, Y, Z
EQIV $5  X-1, Y, Z
EQIV $6 -X, -Y+1, -Z+1
EQIV $7  -X, -Y, -Z+1
EQIV $8  -X+1/2, Y-1/2, -Z+3/2
EQIV $9   X-1/2, -Y+1/2, Z+1/2
EQIV $10  X, -1+Y, Z
MPLA 3 C1 O1 O2
MPLA 6 C2 C3 C4 C5 C6 C7
MPLA 3 C8 O3 O4
MPLA C1 O1 O2
MPLA 5 N1 N2 C9 C10 C11
MPLA 5 N3 N4 C2 C13 C14
MPLA 5 N5 N6 C15 C16 C17
MPLA 5 N1 N2 C9 C10 C11
MPLA 4 N3 O1 N1 O2W O1W N5 CO
MPLA 4 O2 N5 O1 O1W N1 N3 CO
MPLA 4 N5 N1 N3 O1W O1 O2W CO
MPLA 8 Co O1W H5W O3W H6W O3_$2 H3W O2W
MPLA 6 Co O1W H1W O2 C1 O1
WGHT    0.026500    1.542900
FVAR       1.99560
CO    5    0.442535    0.144772    0.652633    11.00000    0.00883    0.00915 =
         0.00823    0.00042    0.00022   -0.00041
O1W   4    0.522399    0.335275    0.677050    11.00000    0.01198    0.01248 =
         0.01252    0.00072   -0.00137   -0.00137
O2W   4    0.603547    0.075154    0.715268    11.00000    0.01826    0.01656 =
         0.00934    0.00010   -0.00014    0.00605
O3W   4    0.666078    0.365612    0.783250    11.00000    0.01674    0.01576 =
         0.01203    0.00248   -0.00197   -0.00314
O1    4    0.292569    0.229710    0.588677    11.00000    0.01273    0.01111 =
         0.01066    0.00242   -0.00150   -0.00062
O2    4    0.314567    0.439790    0.605439    11.00000    0.02442    0.01257 =
         0.01247   -0.00087   -0.00498   -0.00023
O3    4    0.050138    0.365820    0.322264    11.00000    0.01580    0.01298 =
         0.01015   -0.00033   -0.00150   -0.00240
O4    4    0.161284    0.561108    0.331128    11.00000    0.01456    0.01236 =
         0.01337    0.00380   -0.00171   -0.00217
C1    1    0.287008    0.347248    0.574764    11.00000    0.00941    0.01416 =
         0.01127    0.00187    0.00011   -0.00005
C2    1    0.243363    0.374223    0.516274    11.00000    0.01145    0.01369 =
         0.00932    0.00111   -0.00069    0.00062
C3    1    0.211213    0.274579    0.480368    11.00000    0.01161    0.01027 =
         0.01273    0.00220   -0.00076    0.00010
AFIX  43  0.9500
H3    2    0.218813    0.188516    0.492499    11.00000   -1.20000
AFIX   0
C4    1    0.168117    0.299996    0.426953    11.00000    0.01130    0.01160 =
         0.01209   -0.00130    0.00053    0.00029
AFIX  43  0.9500
H4    2    0.141224    0.231529    0.403087    11.00000   -1.20000
AFIX   0
C5    1    0.164159    0.425776    0.408192    11.00000    0.00950    0.01251 =
         0.00975    0.00063   -0.00001   -0.00010
C6    1    0.201307    0.525391    0.443716    11.00000    0.02184    0.01010 =
         0.01410    0.00150   -0.00198   -0.00134
AFIX  43  0.9500
H6    2    0.201928    0.611146    0.430994    11.00000   -1.20000
AFIX   0
C7    1    0.237528    0.499989    0.497758    11.00000    0.02304    0.01172 =
         0.01311   -0.00145   -0.00366   -0.00155
AFIX  43  0.9500
H7    2    0.258350    0.568613    0.522113    11.00000   -1.20000
AFIX   0
C8    1    0.122812    0.454166    0.349771    11.00000    0.00794    0.01297 =
         0.00949   -0.00063    0.00115    0.00121
N1    3    0.663365    0.133619    0.600433    11.00000    0.01197    0.01176 =
         0.01010   -0.00097    0.00071   -0.00122
N2    3    0.936562    0.136168    0.572664    11.00000    0.01084    0.01682 =
         0.01526    0.00016    0.00206   -0.00086
C9    1    0.828982    0.137274    0.615496    11.00000    0.01200    0.01376 =
         0.01262    0.00004    0.00092   -0.00118
AFIX  43  0.9500
H9    2    0.867358    0.140305    0.652019    11.00000   -1.20000
AFIX   0
C10   1    0.833620    0.132270    0.526996    11.00000    0.01574    0.01938 =
         0.01141   -0.00074    0.00291   -0.00201
AFIX  43  0.9500
H10   2    0.872163    0.130990    0.490566    11.00000   -1.20000
AFIX   0
C11   1    0.665297    0.130617    0.544603    11.00000    0.01526    0.01727 =
         0.01049    0.00021    0.00042   -0.00206
AFIX  43  0.9500
H11   2    0.564735    0.127832    0.522012    11.00000   -1.20000
AFIX   0
N3    3    0.235353    0.168730    0.707548    11.00000    0.01158    0.01257 =
         0.01035    0.00024    0.00075    0.00045
N4    3   -0.000799    0.251900    0.743411    11.00000    0.01213    0.01567 =
         0.01579   -0.00271    0.00206    0.00175
C12   1    0.177927    0.090147    0.748766    11.00000    0.01694    0.01434 =
         0.01245    0.00236    0.00086    0.00003
AFIX  43  0.9500
H12   2    0.232733    0.012936    0.759922    11.00000   -1.20000
AFIX   0
C13   1    0.031177    0.140449    0.770791    11.00000    0.01507    0.01819 =
         0.01234    0.00097    0.00232   -0.00363
AFIX  43  0.9500
H13   2   -0.035863    0.105429    0.799425    11.00000   -1.20000
AFIX   0
C14   1    0.124063    0.265419    0.705936    11.00000    0.01269    0.01184 =
         0.01354   -0.00006   -0.00094    0.00020
AFIX  43  0.9500
H14   2    0.131507    0.335238    0.681480    11.00000   -1.20000
AFIX   0
N5    3    0.361956   -0.040887    0.629805    11.00000    0.01207    0.01149 =
         0.01235   -0.00017    0.00107   -0.00164
N6    3    0.230139   -0.227763    0.632079    11.00000    0.01715    0.01386 =
         0.01612    0.00195   -0.00139   -0.00619
C15   1    0.464891   -0.131390    0.604699    11.00000    0.01557    0.01308 =
         0.01353   -0.00094    0.00195   -0.00012
AFIX  43  0.9500
H15   2    0.575399   -0.114961    0.588792    11.00000   -1.20000
AFIX   0
C16   1    0.384991   -0.247375    0.606075    11.00000    0.02004    0.01295 =
         0.01468   -0.00145   -0.00151   -0.00103
AFIX  43  0.9500
H16   2    0.427824   -0.325766    0.591915    11.00000   -1.20000
AFIX   0
C17   1    0.221206   -0.104280    0.645825    11.00000    0.01307    0.01585 =
         0.01508   -0.00039    0.00078   -0.00234
AFIX  43  0.9500
H17   2    0.126231   -0.066713    0.664656    11.00000   -1.20000
AFIX   0
H2N   2    1.048400    0.147302    0.574270    11.00000    0.02979
H4N   2   -0.088373    0.300646    0.748027    11.00000    0.02163
H6N   2    0.156240   -0.282555    0.641583    11.00000    0.02563
H1W   2    0.453669    0.380832    0.658367    11.00000    0.04257
H2W   2    0.622717    0.360104    0.667265    11.00000    0.03393
H3W   2    0.576373    0.084769    0.746935    11.00000    0.03639
H4W   2    0.669789    0.014014    0.712295    11.00000    0.02887
H5W   2    0.610082    0.365329    0.755592    11.00000    0.02451
H6W   2    0.638566    0.300799    0.799451    11.00000    0.03140
HKLF      4
REM                                        TCI
REM R1 =  0.0286 for   4153 Fo > 4sig(Fo)  and  0.0355 for all   4760 data
REM    316 parameters refined using      0 restraints
END
;
