# Supplementary material for: Intra- and supra­molecular inter­actions in cis,mer-diaqua­tris­(1H-imidazole-κN 3)(terephthalato-κO)cobalt(II) monohydrate
Source: Acta Crystallogr Sect E Struct Rep Online. 2012 Mar 24;68(Pt 4):m480–1. doi: 10.1107/S1600536812011993 (PMC3343867; doi:10.1107/S1600536812011993)
Supplement: Supplementary file 2 [file e-68-0m480-Isup2.hkl]

# 
# h,k,l, Fc-squared, Fo-squared, sigma(Fo-squared) and status flag 
# 
data_I
_shelx_title '                                       TCI' 
_shelx_refln_list_code          4 
_shelx_F_calc_maximum      344.73 
_exptl_crystal_F_000       996.00 
_reflns_d_resolution_high  0.7570 
 
loop_ 
 _symmetry_equiv_pos_as_xyz 
 'x, y, z' 
 '-x+1/2, y+1/2, -z+1/2' 
 '-x, -y, -z' 
 'x-1/2, -y-1/2, z-1/2' 
 
_cell_length_a     7.6536 
_cell_length_b    10.4517 
_cell_length_c    24.7538 
_cell_angle_alpha  90.000 
_cell_angle_beta   90.227 
_cell_angle_gamma  90.000 
 
_shelx_F_squared_multiplier     1.000 
 
loop_ 
 _refln_index_h 
 _refln_index_k 
 _refln_index_l 
 _refln_F_squared_calc 
 _refln_F_squared_meas 
 _refln_F_squared_sigma 
 _refln_observed_status 
   2   0   0     6394.34     7022.62     65.06 o 
   4   0   0       88.31       79.31      6.53 o 
   6   0   0      326.88      288.33     11.96 o 
   8   0   0     1840.36     1778.76     50.63 o 
  10   0   0     1562.25     1616.78     75.67 o 
   2   1   0     1992.79     2018.06     16.39 o 
   3   1   0      158.08      210.87      5.79 o 
   4   1   0      882.75      828.45     12.75 o 
   5   1   0     1771.50     1759.07     23.13 o 
   6   1   0     2787.69     2752.52     30.81 o 
   7   1   0       32.89       31.53      4.15 o 
   8   1   0      464.42      438.23     18.61 o 
   9   1   0      417.78      412.17     21.58 o 
  10   1   0      399.62      395.80     24.14 o 
   0   2   0     6273.48     5863.88     45.30 o 
   1   2   0     9278.29     9066.05     70.47 o 
   2   2   0     1638.47     1624.75     15.07 o 
   3   2   0     1331.06     1188.39     13.28 o 
   4   2   0     2489.48     2610.85     26.33 o 
   5   2   0     4106.40     4018.95     34.51 o 
   6   2   0      137.88      115.47      7.04 o 
   7   2   0      446.09      460.84     17.63 o 
   8   2   0        5.03        4.55      6.07 o 
   9   2   0        1.38        4.17      8.79 o 
  10   2   0       11.39        5.79      9.59 o 
   1   3   0      304.99      348.16      7.22 o 
   2   3   0       27.49       26.53      2.69 o 
   3   3   0     3323.58     3361.35     25.36 o 
   4   3   0      103.53      103.36      5.15 o 
   5   3   0      920.16      920.42     20.20 o 
   6   3   0      263.07      234.03     11.52 o 
   7   3   0     1033.97     1102.77     26.55 o 
   8   3   0       35.66       17.94      6.58 o 
   9   3   0     1719.96     1795.54     50.18 o 
   0   4   0    30468.21    30612.77    278.41 o 
   1   4   0     1036.38     1044.49     11.18 o 
   2   4   0     7062.26     7157.67     58.58 o 
   3   4   0     2894.94     2793.93     27.58 o 
   4   4   0       25.14       21.31      3.45 o 
   5   4   0     1126.78     1065.28     19.50 o 
   6   4   0       15.50       19.54      5.76 o 
   7   4   0       15.45       14.88      6.62 o 
   8   4   0     3922.33     3992.28     66.15 o 
   9   4   0       91.16       71.56     11.52 o 
   1   5   0       93.69       77.19      3.60 o 
   2   5   0     2219.07     2282.74     23.34 o 
   3   5   0     2257.10     2468.20     25.07 o 
   4   5   0     5720.57     5769.86     44.00 o 
   5   5   0      529.53      511.40     15.12 o 
   6   5   0      157.95      123.40      9.14 o 
   7   5   0        9.51       15.07      6.27 o 
   8   5   0      155.77      150.14     12.52 o 
   9   5   0       30.98       39.30     11.19 o 
   0   6   0      570.67      511.87     14.80 o 
   1   6   0        2.92        3.77      2.30 o 
   2   6   0     2385.17     2372.86     27.61 o 
   3   6   0     2345.59     2443.67     25.93 o 
   4   6   0     1447.87     1509.40     26.46 o 
   5   6   0       97.84       97.26      8.31 o 
   6   6   0      585.04      595.66     21.27 o 
   7   6   0        5.98        4.93      6.64 o 
   8   6   0      842.14      822.03     32.10 o 
   9   6   0        7.22        9.88     13.65 o 
   1   7   0      308.78      261.98      8.02 o 
   2   7   0      197.56      199.04      9.64 o 
   3   7   0     3226.58     3383.39     42.36 o 
   4   7   0        7.99        3.03      3.38 o 
   5   7   0      110.38       89.62      8.94 o 
   6   7   0        0.19       12.16      5.93 o 
   7   7   0     1518.80     1536.53     42.25 o 
   8   7   0       17.84       16.29     10.35 o 
   0   8   0     7672.32     7929.95     84.80 o 
   1   8   0      541.04      549.11     14.44 o 
   2   8   0      585.36      590.97     19.54 o 
   3   8   0      573.52      580.32     17.49 o 
   4   8   0      911.00      917.71     28.65 o 
   5   8   0     2593.20     2690.18     60.56 o 
   6   8   0      221.62      192.08     13.92 o 
   7   8   0       73.70       70.57     10.24 o 
   8   8   0      257.12      231.90     21.77 o 
   1   9   0       27.54       21.26      3.45 o 
   2   9   0      437.01      460.63     19.42 o 
   3   9   0        1.41       -6.24      6.24 o 
   4   9   0      471.49      505.32     24.91 o 
   5   9   0      876.48      856.20     32.87 o 
   6   9   0     1344.12     1379.77     41.66 o 
   7   9   0       43.03       18.15     14.28 o 
   0  10   0    10963.12    11655.88    122.54 o 
   1  10   0      496.50      447.88     18.11 o 
   2  10   0     1832.97     1891.52     43.01 o 
   3  10   0      102.04       86.29     10.58 o 
   4  10   0       36.70       24.86      8.64 o 
   5  10   0        2.07       -3.14      8.40 o 
   6  10   0        2.48        7.04      8.96 o 
   1  11   0     1998.94     2040.28     47.27 o 
   2  11   0      125.08       96.10     10.20 o 
   3  11   0       47.01       33.64      9.85 o 
   4  11   0       25.17       13.00      7.83 o 
   5  11   0        7.73        8.97      9.91 o 
   6  11   0      260.61      272.35     25.06 o 
   0  12   0      270.46      223.83     37.90 o 
   1  12   0      162.11      157.98     16.42 o 
   2  12   0        6.62       -8.71      8.71 o 
   3  12   0      634.56      718.79     35.68 o 
   4  12   0      213.69      189.28     18.81 o 
   5  12   0      719.92      728.34     42.68 o 
   1  13   0      299.35      273.03     23.05 o 
   2  13   0      178.93      140.47     17.89 o 
   3  13   0       46.52       17.58     11.93 o 
  -9   0   1      186.74      180.38     22.17 o 
  -7   0   1       33.81       37.07      5.54 o 
  -5   0   1    10946.97    11053.95    118.88 o 
  -3   0   1     8325.05     8402.53     90.23 o 
   3   0   1     1154.05     1095.54     18.24 o 
   5   0   1     4937.65     5032.76     66.72 o 
   7   0   1      245.74      239.15     18.50 o 
   9   0   1      133.41      140.05     20.27 o 
 -10   1   1       62.77       48.32     14.33 o 
  -9   1   1     1407.56     1448.40     40.11 o 
  -8   1   1      900.53      882.84     26.43 o 
  -7   1   1     1201.62     1164.52     20.42 o 
  -6   1   1      314.99      312.62      9.02 o 
  -5   1   1     1943.91     2040.21     22.02 o 
  -4   1   1     7518.30     7871.68     49.63 o 
  -3   1   1      951.70     1136.95     12.00 o 
  -2   1   1    13427.85    13783.69     72.45 o 
  -1   1   1     6607.20     6594.18    116.92 o 
   1   1   1      594.53      505.01     30.36 o 
   2   1   1      968.58      928.73     11.48 o 
   3   1   1       88.18      140.65      5.22 o 
   4   1   1     1041.03     1033.62     16.37 o 
   5   1   1     1078.70     1000.91     17.97 o 
   6   1   1       45.16       26.48      4.79 o 
   7   1   1     2072.06     2224.22     33.79 o 
   8   1   1       26.34       10.07      7.40 o 
   9   1   1      267.62      241.42     16.93 o 
  10   1   1      437.39      490.15     28.24 o 
 -10   2   1     1252.66     1290.43     43.22 o 
  -9   2   1        0.75       -1.07      7.75 o 
  -8   2   1     1211.44     1268.03     28.73 o 
  -7   2   1       66.15       58.56      7.72 o 
  -6   2   1       28.65       28.48      4.81 o 
  -5   2   1      128.04      129.35      6.15 o 
  -4   2   1     3421.80     3193.52     26.43 o 
  -3   2   1       90.31       86.05      3.87 o 
  -2   2   1    12487.67    12367.07     81.09 o 
  -1   2   1     1980.24     2011.14     18.72 o 
   0   2   1    13183.28    13298.89    104.26 o 
   1   2   1     6669.60     6677.12     43.94 o 
   2   2   1     1058.39     1037.19     11.60 o 
   3   2   1      479.89      455.90      8.65 o 
   4   2   1     4028.11     4249.89     36.52 o 
   5   2   1      216.94      224.93      8.83 o 
   6   2   1     4840.20     4668.68     46.43 o 
   7   2   1      616.78      592.39     19.79 o 
   8   2   1     1809.35     1781.86     37.43 o 
   9   2   1       15.51        7.15     10.36 o 
  -9   3   1      122.05      108.24     13.20 o 
  -8   3   1     2257.38     2290.60     45.32 o 
  -7   3   1      215.76      206.77     12.20 o 
  -6   3   1      739.07      717.56     18.77 o 
  -5   3   1        0.28       -1.87      3.61 o 
  -4   3   1     2171.18     2326.05     23.42 o 
  -3   3   1     1024.32     1004.19     14.02 o 
  -2   3   1     5751.38     5748.04     41.68 o 
  -1   3   1     1151.33     1091.63     12.57 o 
   0   3   1    17430.21    17280.00    107.98 o 
   1   3   1    14717.80    14559.27     99.13 o 
   2   3   1     4042.39     3637.62     23.47 o 
   3   3   1        1.04        3.94      2.22 o 
   4   3   1     1321.64     1405.57     16.67 o 
   5   3   1     2660.89     2702.75     29.37 o 
   6   3   1      310.32      270.64     11.83 o 
   7   3   1      124.86      113.99      9.28 o 
   8   3   1      214.95      187.66     12.67 o 
   9   3   1        0.83        2.61      9.48 o 
  -9   4   1       16.04       11.53      8.60 o 
  -8   4   1      309.64      314.90     18.13 o 
  -7   4   1      832.57      875.24     25.96 o 
  -6   4   1      376.23      370.86     15.48 o 
  -5   4   1     2624.78     2601.92     30.41 o 
  -4   4   1      159.73      126.89      6.19 o 
  -3   4   1       59.72       61.99      4.04 o 
  -2   4   1     1279.79     1179.87     13.00 o 
  -1   4   1     4547.93     4726.98     37.55 o 
   0   4   1     1322.56     1593.82     15.09 o 
   1   4   1       19.01       10.82      2.03 o 
   2   4   1     4748.98     5217.74     29.83 o 
   3   4   1      972.05      846.62     13.58 o 
   4   4   1      216.81      238.97      8.79 o 
   5   4   1     4815.63     5149.56     47.25 o 
   6   4   1      799.80      792.00     21.62 o 
   7   4   1       11.00       11.92      6.26 o 
   8   4   1      813.71      782.05     25.22 o 
   9   4   1      156.95      139.09     14.67 o 
  -9   5   1      690.23      754.96     31.25 o 
  -8   5   1       66.79       54.43      9.61 o 
  -7   5   1      352.66      359.26     17.13 o 
  -6   5   1        0.84        3.32      5.84 o 
  -5   5   1     1895.87     2100.20     30.26 o 
  -4   5   1      134.72       98.46      7.67 o 
  -3   5   1     1947.16     1804.76     23.53 o 
  -2   5   1      846.89      932.76     14.18 o 
  -1   5   1     6518.71     6598.48     58.95 o 
   0   5   1     2164.35     2288.20     21.43 o 
   1   5   1     8728.45     8854.26     61.36 o 
   2   5   1      535.01      649.99     12.26 o 
   3   5   1       31.36       43.33      3.76 o 
   4   5   1       14.60        8.91      3.65 o 
   5   5   1     2145.47     2246.37     31.51 o 
   6   5   1      159.10      153.48     10.86 o 
   7   5   1      233.17      188.51     13.24 o 
   8   5   1      157.49      131.34     12.82 o 
   9   5   1     1120.06     1186.08     43.67 o 
  -9   6   1      140.31      137.40     16.21 o 
  -8   6   1      471.89      465.27     25.94 o 
  -7   6   1       14.17       11.22      6.47 o 
  -6   6   1       78.75       68.35      8.36 o 
  -5   6   1      843.29      856.20     19.09 o 
  -4   6   1     1190.83     1168.42     25.41 o 
  -3   6   1      194.27      184.51      8.24 o 
  -2   6   1     3743.95     3741.48     31.91 o 
  -1   6   1      773.68      811.75     15.43 o 
   0   6   1     5438.00     5853.90     50.46 o 
   1   6   1      382.47      359.62      8.69 o 
   2   6   1      278.29      291.78      8.67 o 
   3   6   1     2414.68     2603.74     28.74 o 
   4   6   1     1315.88     1385.20     23.70 o 
   5   6   1     1040.27     1065.06     23.83 o 
   6   6   1      349.39      372.56     16.83 o 
   7   6   1       27.47       19.05      7.29 o 
   8   6   1      953.36      966.29     31.63 o 
   9   6   1      103.92       66.46     13.94 o 
  -8   7   1     2553.58     2661.52     65.04 o 
  -7   7   1      197.99      163.30     14.11 o 
  -6   7   1       16.55       24.32      6.46 o 
  -5   7   1       59.46       44.04      6.72 o 
  -4   7   1     2867.63     2973.02     41.53 o 
  -3   7   1      996.54      956.65     24.52 o 
  -2   7   1     1446.06     1394.30     23.54 o 
  -1   7   1     1051.46     1129.56     16.01 o 
   0   7   1     4430.92     4377.30     41.68 o 
   1   7   1      194.45      176.58      6.89 o 
   2   7   1     8470.21     8638.29     71.74 o 
   3   7   1      271.13      251.37      9.21 o 
   4   7   1      141.77      126.16      8.89 o 
   5   7   1        1.79        2.21      6.11 o 
   6   7   1     2107.43     2195.41     45.34 o 
   7   7   1      143.87      143.78     13.74 o 
   8   7   1      549.23      532.27     27.93 o 
  -8   8   1       20.89        9.92     10.40 o 
  -7   8   1      112.97      114.10     12.87 o 
  -6   8   1     1217.32     1233.74     35.62 o 
  -5   8   1      732.31      765.57     27.13 o 
  -4   8   1     4779.40     4976.69     67.23 o 
  -3   8   1      893.30      924.88     27.41 o 
  -2   8   1      642.97      642.13     20.41 o 
  -1   8   1       46.06       44.60      5.22 o 
   0   8   1     1063.01     1186.27     20.54 o 
   1   8   1      637.14      639.31     14.51 o 
   2   8   1      780.52      737.03     18.58 o 
   3   8   1      926.61      931.06     22.03 o 
   4   8   1     2139.42     2101.06     38.51 o 
   5   8   1      201.00      218.25     15.51 o 
   6   8   1      879.54      954.87     32.51 o 
   7   8   1        4.96        0.92      7.67 o 
   8   8   1      663.61      650.38     34.09 o 
  -7   9   1     1497.92     1564.19     47.90 o 
  -6   9   1     1286.82     1347.55     41.04 o 
  -5   9   1     1575.32     1641.94     42.31 o 
  -4   9   1      208.44      180.64     15.14 o 
  -3   9   1      262.87      247.18     16.96 o 
  -2   9   1      344.16      316.83     16.64 o 
  -1   9   1       24.35       35.65      5.97 o 
   0   9   1      213.73      204.99      8.45 o 
   1   9   1     1137.53     1098.19     19.66 o 
   2   9   1        1.20       -4.78      4.81 o 
   3   9   1        4.29        7.74      6.02 o 
   4   9   1      669.19      638.64     25.50 o 
   5   9   1     1832.45     1875.71     48.71 o 
   6   9   1       13.93       -2.84      8.18 o 
   7   9   1      217.55      221.46     16.02 o 
  -6  10   1      486.84      460.84     24.74 o 
  -5  10   1      486.14      501.92     26.02 o 
  -4  10   1      105.05      105.02     11.76 o 
  -3  10   1      770.00      767.32     28.56 o 
  -2  10   1     1132.17     1155.01     30.80 o 
  -1  10   1      437.14      439.37     19.69 o 
   0  10   1       26.12       10.02      5.71 o 
   1  10   1     1273.88     1294.56     27.42 o 
   2  10   1      177.14      144.59     11.96 o 
   3  10   1      555.07      541.43     24.30 o 
   4  10   1       24.84       10.57      7.81 o 
   5  10   1     1496.64     1508.43     43.21 o 
   6  10   1       97.98       55.05     10.70 o 
  -6  11   1       29.61        9.12     15.79 o 
  -5  11   1        1.97        1.54     14.48 o 
  -4  11   1      198.41      150.21     14.33 o 
  -3  11   1      110.40       86.85     12.39 o 
  -2  11   1      364.65      367.69     21.91 o 
  -1  11   1      888.03      873.38     30.78 o 
   0  11   1     1777.11     1681.35     42.67 o 
   1  11   1        0.96       -6.87      6.87 o 
   2  11   1     1568.86     1679.15     43.03 o 
   3  11   1      104.38       80.48     12.70 o 
   4  11   1       39.68       19.47      9.05 o 
   5  11   1      191.98      191.28     19.42 o 
   6  11   1      242.50      220.64     21.10 o 
  -4  12   1      588.25      646.94     35.10 o 
  -3  12   1       21.37       20.90     11.61 o 
  -2  12   1     2030.99     2209.66     56.91 o 
  -1  12   1      139.05      129.00     14.97 o 
   0  12   1      751.51      765.46     38.48 o 
   1  12   1      465.81      435.36     24.68 o 
   2  12   1      171.89      155.36     16.06 o 
   3  12   1       78.09       46.22     10.46 o 
   4  12   1       95.07       90.76     15.30 o 
  -3  13   1       22.43       25.37     11.28 o 
  -2  13   1        1.40       -5.77     13.47 o 
  -1  13   1      933.60     1122.10     49.58 o 
   0  13   1       45.04       34.06     12.02 o 
   1  13   1      241.04      159.52     17.91 o 
   2  13   1      416.18      387.44     29.37 o 
   3  13   1       60.59       73.74     15.84 o 
 -10   0   2      846.70      875.51     50.12 o 
  -8   0   2     1339.63     1265.54     40.21 o 
  -6   0   2     3306.04     3287.23     39.71 o 
  -4   0   2      256.47      214.19      8.61 o 
  -2   0   2   118841.52   119547.85    974.84 o 
   2   0   2     2694.58     2828.13     30.67 o 
   4   0   2     1863.22     1728.45     24.38 o 
   6   0   2     2939.13     2803.83     31.76 o 
   8   0   2      443.76      450.60     28.89 o 
  10   0   2      377.84      381.60     38.12 o 
 -10   1   2       18.15       18.71      8.62 o 
  -9   1   2       92.48       67.24      9.44 o 
  -8   1   2     1321.74     1280.63     30.39 o 
  -7   1   2       27.58       19.72      3.40 o 
  -6   1   2      112.82      112.95      6.22 o 
  -5   1   2        9.93       18.56      3.09 o 
  -4   1   2       20.58       27.44      2.82 o 
  -3   1   2     5328.40     5333.81     36.18 o 
  -2   1   2     4467.29     4186.20     31.83 o 
  -1   1   2     4227.94     4372.41     62.12 o 
   1   1   2      944.45      911.85     10.50 o 
   2   1   2      106.38      138.95      5.13 o 
   3   1   2      838.63      787.68     11.85 o 
   4   1   2      364.15      291.14      8.46 o 
   5   1   2     6845.21     7002.18     48.93 o 
   6   1   2       26.80       18.71      4.43 o 
   7   1   2      389.46      413.68     16.20 o 
   8   1   2     1474.50     1448.63     35.06 o 
   9   1   2      472.01      394.66     21.44 o 
  10   1   2      512.74      603.32     31.47 o 
  -9   2   2      867.62      925.20     33.52 o 
  -8   2   2        4.55        8.42      5.22 o 
  -7   2   2     5116.33     5116.19     60.92 o 
  -6   2   2      323.79      344.49     10.49 o 
  -5   2   2      692.78      723.75     13.92 o 
  -4   2   2     4785.38     5022.85     39.86 o 
  -3   2   2       94.23      110.24      4.75 o 
  -2   2   2      211.59      190.31      5.21 o 
  -1   2   2    15375.31    15750.36    129.20 o 
   0   2   2      427.72      429.01      7.19 o 
   1   2   2    19469.44    19444.61    103.65 o 
   2   2   2     2347.32     2444.77     20.70 o 
   3   2   2        9.70       24.51      2.66 o 
   4   2   2        1.76        1.24      2.77 o 
   5   2   2      208.04      173.08      8.64 o 
   6   2   2      415.24      425.41     14.48 o 
   7   2   2       87.42       74.07      8.35 o 
   8   2   2      561.42      548.48     21.37 o 
   9   2   2      157.92      121.87     12.64 o 
  -9   3   2       77.67       83.02     10.99 o 
  -8   3   2      738.89      720.72     24.16 o 
  -7   3   2       14.82       12.41      5.77 o 
  -6   3   2        1.43        3.92      4.21 o 
  -5   3   2     5637.54     5699.48     43.95 o 
  -4   3   2      260.74      231.31      7.66 o 
  -3   3   2     4507.23     4318.05     45.33 o 
  -2   3   2      694.47      617.90     10.25 o 
  -1   3   2      320.75      313.22      7.33 o 
   0   3   2     5388.00     5292.02     33.08 o 
   1   3   2       90.17       68.07      3.38 o 
   2   3   2     2364.37     2476.38     20.05 o 
   3   3   2      263.19      248.07      7.20 o 
   4   3   2        9.23        3.66      2.93 o 
   5   3   2    14126.89    14712.55    114.23 o 
   6   3   2       65.25       62.38      6.77 o 
   7   3   2     2171.58     2380.50     39.91 o 
   8   3   2      358.11      342.79     15.92 o 
   9   3   2       88.26       61.88     10.21 o 
  -9   4   2      208.88      162.88     15.35 o 
  -8   4   2        4.58       -1.06      5.83 o 
  -7   4   2       13.78       15.63      6.84 o 
  -6   4   2     1193.70     1177.46     26.47 o 
  -5   4   2     1617.11     1673.05     24.08 o 
  -4   4   2     9698.17    10064.67     63.70 o 
  -3   4   2      721.23      727.98     13.55 o 
  -2   4   2      934.68      789.89     11.42 o 
  -1   4   2      185.77      177.43      5.87 o 
   0   4   2     2192.93     2320.46     20.44 o 
   1   4   2     3788.34     3831.59     25.43 o 
   2   4   2      974.44      953.32     13.58 o 
   3   4   2       24.84       12.92      2.69 o 
   4   4   2     4539.18     4848.99     41.28 o 
   5   4   2      153.17      123.83      8.58 o 
   6   4   2     3913.89     3923.85     50.63 o 
   7   4   2      133.06      122.02     10.14 o 
   8   4   2     1539.37     1627.59     37.68 o 
   9   4   2      107.83       77.14     11.23 o 
  -9   5   2       95.12       49.87     10.65 o 
  -8   5   2       33.32       46.67      8.30 o 
  -7   5   2      230.43      214.19     13.52 o 
  -6   5   2      257.47      268.95     11.94 o 
  -5   5   2      293.50      296.47     11.27 o 
  -4   5   2      674.47      736.55     16.58 o 
  -3   5   2      466.40      467.95     10.95 o 
  -2   5   2     1288.22     1151.63     15.00 o 
  -1   5   2      550.94      647.80     12.78 o 
   0   5   2    12475.32    12928.65     82.94 o 
   1   5   2     2361.73     2663.72     25.77 o 
   2   5   2     1581.74     1401.58     19.27 o 
   3   5   2      315.72      311.83     10.24 o 
   4   5   2      103.00       93.83      6.69 o 
   5   5   2      139.72       99.11      6.90 o 
   6   5   2     1149.24     1159.72     28.38 o 
   7   5   2      199.31      167.29     12.80 o 
   8   5   2      573.94      578.03     26.07 o 
   9   5   2       10.30       -0.09     11.88 o 
  -9   6   2      585.96      605.41     33.59 o 
  -8   6   2      311.67      264.73     19.96 o 
  -7   6   2       70.94       67.88      8.65 o 
  -6   6   2      369.79      350.84     17.33 o 
  -5   6   2      392.56      388.08     13.35 o 
  -4   6   2     4095.18     4115.65     56.84 o 
  -3   6   2      815.46      836.29     16.83 o 
  -2   6   2      757.57      762.05     16.44 o 
  -1   6   2      236.20      235.16      9.11 o 
   0   6   2       89.01      117.45      5.90 o 
   1   6   2     6024.01     6218.19     47.60 o 
   2   6   2       15.51        4.44      3.05 o 
   3   6   2       25.83       17.20      3.93 o 
   4   6   2     1015.41     1030.71     20.34 o 
   5   6   2       51.65       32.32      5.33 o 
   6   6   2     1321.99     1307.25     30.80 o 
   7   6   2      112.09       79.52      9.87 o 
   8   6   2       31.95       30.05      8.76 o 
   9   6   2      220.97      238.72     21.46 o 
  -8   7   2      231.83      203.47     17.82 o 
  -7   7   2      231.29      219.46     15.79 o 
  -6   7   2        0.06       -5.70      5.70 o 
  -5   7   2     5176.22     5504.87     59.50 o 
  -4   7   2      706.49      695.12     23.43 o 
  -3   7   2     5409.21     5651.21     67.91 o 
  -2   7   2       63.26       57.10      5.64 o 
  -1   7   2      850.36      959.04     20.23 o 
   0   7   2      534.02      531.33     14.25 o 
   1   7   2     1020.14     1117.50     17.00 o 
   2   7   2       91.38      112.91      6.01 o 
   3   7   2     2614.08     2763.19     33.70 o 
   4   7   2     1056.02     1114.67     20.60 o 
   5   7   2     4383.50     4538.21     61.96 o 
   6   7   2      415.82      410.00     19.70 o 
   7   7   2     1062.51     1079.29     34.32 o 
   8   7   2       20.28       13.57      9.01 o 
  -8   8   2       94.51       67.20     11.80 o 
  -7   8   2      173.95      169.92     15.00 o 
  -6   8   2     2017.00     2040.37     47.28 o 
  -5   8   2     1232.75     1225.86     32.57 o 
  -4   8   2     3418.11     3468.44     58.49 o 
  -3   8   2       22.54       19.23      7.17 o 
  -2   8   2     1963.44     2056.10     31.43 o 
  -1   8   2       18.91       10.10      4.46 o 
   0   8   2      201.56      179.76      9.56 o 
   1   8   2      948.26     1034.50     17.39 o 
   2   8   2      720.24      741.87     15.92 o 
   3   8   2     1678.16     1718.99     24.50 o 
   4   8   2     3146.89     3324.24     53.32 o 
   5   8   2       35.89       32.57      7.24 o 
   6   8   2      396.43      392.30     21.59 o 
   7   8   2      122.40       98.61     11.23 o 
   8   8   2       19.87       27.34     15.89 o 
  -7   9   2       88.71       81.86     13.30 o 
  -6   9   2        5.51        9.28     11.20 o 
  -5   9   2        0.94        3.96      6.78 o 
  -4   9   2       96.48       87.30     10.68 o 
  -3   9   2      211.88      195.52     14.87 o 
  -2   9   2      172.56      153.43     11.61 o 
  -1   9   2       43.80       30.94      6.35 o 
   0   9   2     2813.72     2941.56     31.54 o 
   1   9   2      119.92      103.74      5.69 o 
   2   9   2       12.19       15.53      2.99 o 
   3   9   2     3436.90     3580.74     54.20 o 
   4   9   2      590.61      594.19     25.11 o 
   5   9   2      331.59      323.61     21.26 o 
   6   9   2       20.25       19.87     10.93 o 
   7   9   2      374.67      345.21     22.84 o 
  -6  10   2      636.38      668.66     28.81 o 
  -5  10   2      360.78      325.70     20.00 o 
  -4  10   2     1259.20     1247.26     38.51 o 
  -3  10   2      457.03      482.02     21.48 o 
  -2  10   2     5468.25     5807.17     70.63 o 
  -1  10   2        6.17       -5.69      5.90 o 
   0  10   2      936.43      974.84     24.00 o 
   1  10   2      225.15      223.75     11.79 o 
   2  10   2     1070.36     1109.72     30.10 o 
   3  10   2       11.11        3.98      7.35 o 
   4  10   2      203.58      180.76     16.40 o 
   5  10   2      468.56      418.19     25.16 o 
   6  10   2      895.97      947.78     40.62 o 
  -6  11   2       12.19        4.24      8.54 o 
  -5  11   2      798.38      751.90     34.51 o 
  -4  11   2       30.43       26.55      9.04 o 
  -3  11   2     1160.91     1236.54     40.79 o 
  -2  11   2      138.53      132.67     14.88 o 
  -1  11   2      478.29      487.83     24.14 o 
   0  11   2     1873.24     1873.49     51.90 o 
   1  11   2       66.55       54.93      8.35 o 
   2  11   2       82.09       91.07     10.44 o 
   3  11   2      605.88      597.96     30.16 o 
   4  11   2      182.87      159.62     16.32 o 
   5  11   2     1631.03     1643.73     62.25 o 
   6  11   2       10.91       -2.45     10.49 o 
  -4  12   2       29.68        3.68     12.89 o 
  -3  12   2       76.40       81.14     12.87 o 
  -2  12   2      352.02      395.72     25.57 o 
  -1  12   2       77.36       72.32     13.57 o 
   0  12   2      501.54      507.34     29.39 o 
   1  12   2     1724.18     1859.73     56.17 o 
   2  12   2      165.29      159.19     16.57 o 
   3  12   2      172.88      149.41     16.44 o 
   4  12   2      199.61      161.40     20.06 o 
  -3  13   2       77.32       69.60     17.42 o 
  -2  13   2       27.19       15.10     12.01 o 
  -1  13   2      211.71      234.14     25.51 o 
   0  13   2      612.75      626.88     36.19 o 
   1  13   2       12.15        3.16     10.25 o 
   2  13   2       42.28       18.19     10.71 o 
   3  13   2       57.10       52.80     16.37 o 
  -9   0   3      789.55      825.50     43.70 o 
  -7   0   3     3425.61     3575.06     65.53 o 
  -5   0   3     1343.61     1458.85     24.53 o 
  -3   0   3     8236.33     7722.67    107.21 o 
  -1   0   3    10092.08     9722.51    130.47 o 
   1   0   3    10563.17    10164.22     79.31 o 
   3   0   3     3456.80     3506.04     36.10 o 
   5   0   3     2407.87     2574.78     36.14 o 
   7   0   3      463.16      444.95     26.31 o 
   9   0   3      508.90      528.81     33.27 o 
 -10   1   3      100.83       65.38     13.30 o 
  -9   1   3      180.31      150.32     13.20 o 
  -8   1   3       92.90       92.71      9.01 o 
  -7   1   3     1146.41     1129.74     23.16 o 
  -6   1   3     1727.33     1771.36     26.44 o 
  -5   1   3      534.71      700.57     13.00 o 
  -4   1   3     9001.35     9750.43     65.28 o 
  -3   1   3    14448.11    14675.23    112.00 o 
  -2   1   3     1397.82     1514.44     16.48 o 
  -1   1   3     1690.82     1727.86     23.58 o 
   1   1   3      940.91      934.17     11.37 o 
   2   1   3     1153.41     1104.26     14.32 o 
   3   1   3     2187.73     2084.37     19.35 o 
   4   1   3     1719.71     1880.22     22.51 o 
   5   1   3     7114.38     7473.30     54.10 o 
   6   1   3     2119.15     2191.19     33.44 o 
   7   1   3      152.64      138.93     10.51 o 
   8   1   3      146.14      152.61     11.97 o 
   9   1   3        1.88       -3.91      8.14 o 
  10   1   3      293.70      236.34     19.48 o 
  -9   2   3      366.74      388.25     21.28 o 
  -8   2   3     1074.77     1085.33     27.41 o 
  -7   2   3        0.96        4.06      6.28 o 
  -6   2   3     1174.80     1176.17     18.93 o 
  -5   2   3      373.76      366.86      9.52 o 
  -4   2   3    20793.43    21297.25    171.94 o 
  -3   2   3        8.52       13.21      2.06 o 
  -2   2   3      643.56      612.49      9.53 o 
  -1   2   3     1668.98     1656.43     17.02 o 
   0   2   3      645.57      655.48      9.36 o 
   1   2   3       24.83       32.42      3.31 o 
   2   2   3     2514.95     2243.39     21.00 o 
   3   2   3     1628.50     1620.89     16.87 o 
   4   2   3     2825.73     2612.00     25.41 o 
   5   2   3      293.92      282.98     10.57 o 
   6   2   3     6921.02     7160.24     77.65 o 
   7   2   3       27.44       17.38      5.13 o 
   8   2   3      200.29      170.11     11.62 o 
   9   2   3       41.81       39.71      9.09 o 
  -9   3   3       66.77       56.25     10.31 o 
  -8   3   3      880.45      934.94     29.59 o 
  -7   3   3      306.26      317.73     14.22 o 
  -6   3   3        1.96        7.63      3.72 o 
  -5   3   3     1274.35     1229.01     21.18 o 
  -4   3   3     1992.05     2038.51     22.34 o 
  -3   3   3      900.86      987.70     13.97 o 
  -2   3   3      134.34      191.21      5.38 o 
  -1   3   3     2923.70     2803.43     20.01 o 
   0   3   3     3521.81     3397.92     33.75 o 
   1   3   3      537.66      547.52      9.05 o 
   2   3   3      180.31      287.14      7.46 o 
   3   3   3       23.14        8.21      1.85 o 
   4   3   3     1505.28     1530.95     22.18 o 
   5   3   3      849.89      839.66     19.25 o 
   6   3   3     3649.74     3626.81     48.72 o 
   7   3   3      514.07      543.87     18.87 o 
   8   3   3      859.90      874.74     27.73 o 
   9   3   3      686.15      663.48     27.51 o 
  -9   4   3      485.72      491.82     24.98 o 
  -8   4   3     1267.49     1171.01     33.48 o 
  -7   4   3      387.22      400.55     17.56 o 
  -6   4   3       22.28       24.66      5.47 o 
  -5   4   3        0.02        1.56      3.58 o 
  -4   4   3     3601.43     3712.16     31.67 o 
  -3   4   3     4474.34     4431.60     32.52 o 
  -2   4   3     3655.02     3826.60     33.91 o 
  -1   4   3     1382.95     1191.49     13.76 o 
   0   4   3     7748.20     7811.42     61.03 o 
   1   4   3     9261.59     9280.56     71.36 o 
   2   4   3     2304.98     2299.78     20.90 o 
   3   4   3     2081.53     2199.27     23.74 o 
   4   4   3       95.00       77.41      5.18 o 
   5   4   3     2257.84     2520.90     33.12 o 
   6   4   3      901.63      865.38     20.64 o 
   7   4   3       64.97       60.40      8.53 o 
   8   4   3        0.48        4.77      7.23 o 
   9   4   3      583.57      604.64     27.67 o 
  -9   5   3      114.71       98.18     13.38 o 
  -8   5   3       19.07       -5.35      7.98 o 
  -7   5   3     1128.05     1189.79     29.84 o 
  -6   5   3        0.48        5.04      4.98 o 
  -5   5   3     4750.82     4841.06     48.35 o 
  -4   5   3      168.22      139.82      7.09 o 
  -3   5   3     2544.64     2464.19     26.28 o 
  -2   5   3     1590.09     1699.18     22.36 o 
  -1   5   3     5494.69     5697.66     38.88 o 
   0   5   3       99.04      117.19      5.03 o 
   1   5   3     1675.59     1608.60     16.99 o 
   2   5   3      251.14      256.29      9.47 o 
   3   5   3     5020.35     5003.52     40.36 o 
   4   5   3      576.52      558.10     14.02 o 
   5   5   3      124.25      140.81      7.77 o 
   6   5   3      130.32      104.06      8.95 o 
   7   5   3      222.93      201.62     14.19 o 
   8   5   3        1.36       19.72      8.04 o 
   9   5   3       18.40       21.58      9.55 o 
  -9   6   3      302.90      343.29     26.96 o 
  -8   6   3      672.77      708.79     32.28 o 
  -7   6   3        8.53       11.71      6.83 o 
  -6   6   3      802.88      794.15     25.06 o 
  -5   6   3        8.97        7.82      4.41 o 
  -4   6   3     3937.63     3801.38     36.72 o 
  -3   6   3     1372.18     1447.33     25.48 o 
  -2   6   3     2711.76     2810.87     33.13 o 
  -1   6   3      912.60      911.94     19.69 o 
   0   6   3     1223.65     1157.40     17.28 o 
   1   6   3     6621.81     7052.54     57.42 o 
   2   6   3     1254.39     1284.78     20.50 o 
   3   6   3      101.71       90.74      6.71 o 
   4   6   3      177.41      135.39      8.41 o 
   5   6   3       77.35       54.81      6.12 o 
   6   6   3     1828.89     1912.45     41.11 o 
   7   6   3      598.95      622.89     25.27 o 
   8   6   3       11.90       10.96      8.52 o 
   9   6   3      346.56      356.54     24.19 o 
  -8   7   3       48.04       43.25     13.40 o 
  -7   7   3      187.54      146.07     13.08 o 
  -6   7   3       12.09       -3.47      5.64 o 
  -5   7   3     1273.28     1268.58     27.42 o 
  -4   7   3      697.23      693.74     22.56 o 
  -3   7   3      594.13      591.45     16.00 o 
  -2   7   3      418.00      416.00     14.80 o 
  -1   7   3      464.00      453.90     13.80 o 
   0   7   3     3280.49     3295.96     33.17 o 
   1   7   3      110.10      108.72      5.50 o 
   2   7   3        3.84        1.23      3.72 o 
   3   7   3      520.57      514.66     15.39 o 
   4   7   3      781.00      782.25     17.79 o 
   5   7   3        2.25       -2.52      5.96 o 
   6   7   3     1226.90     1296.37     35.30 o 
   7   7   3      485.63      487.18     21.99 o 
   8   7   3     1392.03     1469.89     45.39 o 
  -8   8   3      315.35      313.91     24.49 o 
  -7   8   3      313.64      275.34     18.86 o 
  -6   8   3     1233.64     1275.62     35.85 o 
  -5   8   3      107.19       73.60      8.96 o 
  -4   8   3     3771.61     3949.25     56.69 o 
  -3   8   3       22.39       16.99      6.40 o 
  -2   8   3      113.28      115.46      9.07 o 
  -1   8   3      369.19      364.30     16.35 o 
   0   8   3        0.58        0.51      2.98 o 
   1   8   3      360.07      386.66     11.87 o 
   2   8   3     2895.22     3011.32     38.77 o 
   3   8   3      127.21      112.29      7.08 o 
   4   8   3     1278.22     1268.25     28.73 o 
   5   8   3      275.97      297.79     16.88 o 
   6   8   3      633.98      653.90     26.69 o 
   7   8   3      108.69       77.88     12.06 o 
   8   8   3        3.85        2.36     11.30 o 
  -7   9   3      688.33      756.71     30.01 o 
  -6   9   3      300.91      285.65     18.58 o 
  -5   9   3     1062.29     1102.36     32.01 o 
  -4   9   3       56.51       31.12      8.93 o 
  -3   9   3      432.04      416.52     18.71 o 
  -2   9   3      892.25      900.74     25.47 o 
  -1   9   3      568.33      587.80     19.14 o 
   0   9   3      397.70      386.77     14.51 o 
   1   9   3      657.98      709.63     15.46 o 
   2   9   3      863.94      854.64     18.78 o 
   3   9   3     5994.01     6217.91     69.75 o 
   4   9   3      649.32      629.59     22.60 o 
   5   9   3      419.92      408.94     21.81 o 
   6   9   3        0.93       -8.52      8.52 o 
   7   9   3      326.99      303.05     21.47 o 
  -6  10   3        6.78       -0.54     10.09 o 
  -5  10   3        3.26        3.68      8.74 o 
  -4  10   3      620.64      669.18     26.37 o 
  -3  10   3      859.36      872.12     29.25 o 
  -2  10   3      960.25      987.35     28.39 o 
  -1  10   3     2979.03     3141.45     41.66 o 
   0  10   3      829.43      858.09     23.34 o 
   1  10   3      252.43      246.98     11.55 o 
   2  10   3       12.60        7.08      4.96 o 
   3  10   3      606.49      586.68     24.20 o 
   4  10   3        4.30        1.16      7.24 o 
   5  10   3       34.35       27.00      7.81 o 
   6  10   3      136.76       80.60     16.85 o 
  -6  11   3       31.46       16.95     10.90 o 
  -5  11   3       14.04        7.01      8.41 o 
  -4  11   3     1281.31     1308.01     42.56 o 
  -3  11   3        9.89       10.42      8.48 o 
  -2  11   3      343.66      324.41     19.30 o 
  -1  11   3        4.21       -5.68      9.45 o 
   0  11   3      514.02      514.79     23.99 o 
   1  11   3      414.50      380.06     19.68 o 
   2  11   3      214.28      208.17     15.60 o 
   3  11   3        9.03        9.00      8.72 o 
   4  11   3      186.48      146.76     15.83 o 
   5  11   3     1596.26     1669.10     67.72 o 
   6  11   3      565.57      600.05     37.50 o 
  -4  12   3     2316.07     2624.08     71.27 o 
  -3  12   3      127.37       65.50     18.64 o 
  -2  12   3      458.54      418.61     25.65 o 
  -1  12   3       99.42       85.57     14.11 o 
   0  12   3      542.81      584.71     32.09 o 
   1  12   3       10.68       13.22     15.20 o 
   2  12   3      117.07      114.45     13.85 o 
   3  12   3       15.21       -0.06     10.20 o 
   4  12   3     1330.74     1376.21     57.05 o 
  -3  13   3     1374.06     1625.68     72.19 o 
  -2  13   3      177.22      169.58     23.97 o 
  -1  13   3        6.37      -14.07     14.07 o 
   0  13   3      597.19      602.98     35.96 o 
   1  13   3       19.92        9.53     10.63 o 
   2  13   3        1.35        7.09     12.50 o 
   3  13   3      324.54      316.76     29.43 o 
 -10   0   4       15.46        9.81     15.88 o 
  -8   0   4     5572.96     5659.00     90.01 o 
  -6   0   4       41.33       40.59      5.73 o 
  -4   0   4    10684.95    11181.11    113.60 o 
  -2   0   4     3797.94     3783.02     45.40 o 
   2   0   4      112.00       99.36      6.10 o 
   4   0   4     1470.74     1228.56     24.92 o 
   6   0   4      100.30       87.54     12.15 o 
   8   0   4       34.92       24.98      9.57 o 
  10   0   4     2319.94     2472.10    115.31 o 
 -10   1   4      135.92      134.22     15.85 o 
  -9   1   4     1504.69     1421.74     37.53 o 
  -8   1   4       71.23       49.66      7.28 o 
  -7   1   4       53.80       44.05      5.41 o 
  -6   1   4     1848.87     1947.09     23.11 o 
  -5   1   4     1873.14     1932.49     20.49 o 
  -4   1   4       67.70      112.85      4.53 o 
  -3   1   4     1181.69     1164.09     15.90 o 
  -2   1   4    18010.04    17457.79    113.83 o 
  -1   1   4      509.47      486.16      7.49 o 
   0   1   4      549.41      474.18      7.99 o 
   1   1   4    20364.91    20493.05     84.54 o 
   2   1   4       10.32        9.03      2.56 o 
   3   1   4      772.35      694.78     12.07 o 
   4   1   4       13.35       13.90      3.44 o 
   5   1   4      552.10      522.51     14.61 o 
   6   1   4     5124.93     5278.48     53.16 o 
   7   1   4      865.31      841.57     24.47 o 
   8   1   4      385.66      354.11     17.95 o 
   9   1   4      693.86      715.41     29.14 o 
  10   1   4       49.57       11.97     15.04 o 
  -9   2   4     1188.64     1187.62     36.26 o 
  -8   2   4      195.79      222.90     14.38 o 
  -7   2   4     1148.31     1173.18     25.86 o 
  -6   2   4     1583.34     1619.19     22.49 o 
  -5   2   4     1997.41     1984.51     23.20 o 
  -4   2   4       51.88       40.32      3.68 o 
  -3   2   4      765.41      600.11      9.86 o 
  -2   2   4      127.90      143.54      5.19 o 
  -1   2   4      488.07      427.10      8.58 o 
   0   2   4       45.33       33.85      3.10 o 
   1   2   4    20131.41    19397.98     85.13 o 
   2   2   4     2224.20     2218.55     20.93 o 
   3   2   4     6418.00     6439.38     40.64 o 
   4   2   4     1739.25     1799.93     22.52 o 
   5   2   4     4052.13     4212.09     42.16 o 
   6   2   4      703.45      710.43     20.08 o 
   7   2   4      255.34      245.28     13.37 o 
   8   2   4      114.62      103.84     10.10 o 
   9   2   4      520.79      491.63     22.61 o 
  -9   3   4      945.61      978.49     34.93 o 
  -8   3   4       14.31       10.06      8.97 o 
  -7   3   4     2089.97     2096.30     34.27 o 
  -6   3   4        0.42        5.12      2.76 o 
  -5   3   4     4594.99     4577.43     43.75 o 
  -4   3   4      545.72      538.60     12.57 o 
  -3   3   4       46.23       16.01      2.49 o 
  -2   3   4     3219.56     3102.22     22.94 o 
  -1   3   4      110.80      110.01      4.39 o 
   0   3   4     2102.52     2187.33     17.49 o 
   1   3   4    15865.15    15726.34     82.68 o 
   2   3   4      322.49      293.93      6.74 o 
   3   3   4     3561.07     3469.28     27.66 o 
   4   3   4      281.40      248.64      9.81 o 
   5   3   4     5856.25     6058.71     50.59 o 
   6   3   4      601.57      576.56     19.18 o 
   7   3   4       76.01       78.42      8.30 o 
   8   3   4      118.56      103.59     10.79 o 
   9   3   4     1162.49     1159.09     36.16 o 
  -9   4   4      104.30      112.17     12.04 o 
  -8   4   4     1574.96     1661.26     42.21 o 
  -7   4   4        8.53        0.90      6.23 o 
  -6   4   4     1262.99     1298.68     23.88 o 
  -5   4   4       82.75       88.03      5.93 o 
  -4   4   4      377.88      416.97     11.49 o 
  -3   4   4      803.76      809.83     14.85 o 
  -2   4   4       53.92       59.12      3.78 o 
  -1   4   4     1036.92     1031.11     13.39 o 
   0   4   4     2130.80     2047.91     19.04 o 
   1   4   4     1666.24     1865.17     16.67 o 
   2   4   4    17584.48    18120.94    100.20 o 
   3   4   4       26.58       25.95      3.06 o 
   4   4   4     1885.30     1868.85     27.16 o 
   5   4   4      164.56      124.46      8.23 o 
   6   4   4      108.89      111.92      8.75 o 
   7   4   4      930.36      995.17     28.51 o 
   8   4   4      333.56      298.58     16.69 o 
   9   4   4       19.90       10.05      8.95 o 
  -9   5   4       23.35       21.75     11.24 o 
  -8   5   4       11.25       11.15      7.50 o 
  -7   5   4      209.98      220.31     13.07 o 
  -6   5   4      323.13      311.61     15.64 o 
  -5   5   4      164.20      146.82      8.74 o 
  -4   5   4     8512.28     8563.60     73.50 o 
  -3   5   4       21.14       13.45      3.61 o 
  -2   5   4     4714.79     4763.29     58.30 o 
  -1   5   4      334.93      376.41      9.32 o 
   0   5   4      220.60      295.01      8.04 o 
   1   5   4     3780.93     4208.75     30.58 o 
   2   5   4       42.73       43.35      4.32 o 
   3   5   4        2.28        1.04      2.93 o 
   4   5   4      217.00      177.19      7.92 o 
   5   5   4       94.36       93.96      6.10 o 
   6   5   4     1241.90     1247.11     31.73 o 
   7   5   4      199.56      187.33     14.52 o 
   8   5   4      429.79      465.34     21.26 o 
   9   5   4      366.95      383.68     22.14 o 
  -9   6   4        4.93       -3.75     10.67 o 
  -8   6   4      374.30      309.91     23.67 o 
  -7   6   4     1304.70     1244.64     30.38 o 
  -6   6   4        8.62        7.93      6.10 o 
  -5   6   4      287.68      292.88     12.35 o 
  -4   6   4      606.25      593.51     16.14 o 
  -3   6   4     1953.66     1965.21     31.61 o 
  -2   6   4     1179.45     1335.52     22.68 o 
  -1   6   4     1400.60     1391.36     20.26 o 
   0   6   4      239.04      159.52      6.91 o 
   1   6   4       97.76       88.83      5.27 o 
   2   6   4    11208.76    11487.33     76.90 o 
   3   6   4        7.37       11.44      3.46 o 
   4   6   4      313.26      286.58     10.87 o 
   5   6   4      403.23      392.05     14.28 o 
   6   6   4        0.68        3.83      6.41 o 
   7   6   4      320.81      345.88     19.61 o 
   8   6   4      408.01      401.09     22.52 o 
   9   6   4       77.03       71.93     12.72 o 
  -8   7   4       14.22        5.00      9.53 o 
  -7   7   4     1817.87     1782.82     41.36 o 
  -6   7   4       18.38       21.06      6.20 o 
  -5   7   4     1858.90     1869.77     38.68 o 
  -4   7   4     1134.94     1081.67     23.24 o 
  -3   7   4      203.04      169.11      9.19 o 
  -2   7   4      365.98      458.07     15.25 o 
  -1   7   4      160.99      110.37      6.36 o 
   0   7   4      867.08      959.19     17.73 o 
   1   7   4    11231.47    11487.02     93.73 o 
   2   7   4      160.23      141.94      7.22 o 
   3   7   4     4575.85     4734.43     45.35 o 
   4   7   4       11.80       11.55      4.30 o 
   5   7   4      987.26      954.68     27.67 o 
   6   7   4       11.70        8.85      6.91 o 
   7   7   4       90.73       78.32      9.86 o 
   8   7   4      160.84      155.22     15.88 o 
  -8   8   4     1130.62     1152.11     44.73 o 
  -7   8   4       98.14       71.48     10.21 o 
  -6   8   4     1784.04     1781.70     38.18 o 
  -5   8   4      706.76      717.72     24.19 o 
  -4   8   4      208.24      181.99     11.98 o 
  -3   8   4     1119.85     1174.32     28.34 o 
  -2   8   4       66.77       51.33      6.59 o 
  -1   8   4       16.90       15.05      3.97 o 
   0   8   4        3.20        6.65      3.81 o 
   1   8   4      175.64      160.38      7.92 o 
   2   8   4     2130.66     2068.98     33.20 o 
   3   8   4        3.64        2.27      3.74 o 
   4   8   4      190.92      177.60     11.30 o 
   5   8   4     1209.09     1215.59     34.34 o 
   6   8   4       87.40       88.49     11.23 o 
   7   8   4     1246.07     1350.04     46.22 o 
   8   8   4       24.80       10.63     11.81 o 
  -7   9   4      233.01      257.09     21.04 o 
  -6   9   4       44.48       47.78      8.79 o 
  -5   9   4       76.64       66.79     10.27 o 
  -4   9   4     1333.12     1409.95     35.44 o 
  -3   9   4       30.18       25.90      5.58 o 
  -2   9   4     2098.11     2152.13     38.93 o 
  -1   9   4      353.19      327.32     15.85 o 
   0   9   4      854.44      840.75     20.72 o 
   1   9   4     1829.02     1854.33     25.38 o 
   2   9   4      797.90      808.63     19.33 o 
   3   9   4       13.05       15.96      5.96 o 
   4   9   4      261.69      252.14     14.90 o 
   5   9   4       11.69       14.08      7.50 o 
   6   9   4     2908.63     3010.23     69.32 o 
   7   9   4        0.95       -2.74     11.48 o 
  -6  10   4      511.07      504.96     23.60 o 
  -5  10   4       13.57        4.20      7.75 o 
  -4  10   4      815.38      827.99     27.68 o 
  -3  10   4      149.52      123.82     12.23 o 
  -2  10   4      228.09      217.99     12.73 o 
  -1  10   4      207.53      194.52     14.27 o 
   0  10   4     3275.86     3427.32     54.60 o 
   1  10   4        1.35        1.97      5.67 o 
   2  10   4      857.09      870.99     23.71 o 
   3  10   4     1282.40     1230.27     34.19 o 
   4  10   4       19.40       15.56      9.54 o 
   5  10   4      157.85      115.11     14.68 o 
   6  10   4       11.92        1.12     11.35 o 
  -5  11   4      414.08      439.57     24.17 o 
  -4  11   4       86.84       80.05     12.19 o 
  -3  11   4      223.24      219.84     19.28 o 
  -2  11   4      720.40      748.40     32.20 o 
  -1  11   4      512.66      542.79     24.77 o 
   0  11   4     1683.73     1746.81     44.02 o 
   1  11   4     2591.64     2757.79     61.03 o 
   2  11   4       63.52       28.55      8.97 o 
   3  11   4     1770.23     1711.28     51.55 o 
   4  11   4      102.02       85.73     16.26 o 
   5  11   4       11.60        1.20     13.76 o 
  -4  12   4        0.77        5.69     13.46 o 
  -3  12   4      206.36      188.74     19.48 o 
  -2  12   4      190.91      146.71     15.66 o 
  -1  12   4     1644.80     1653.90     57.42 o 
   0  12   4      427.73      396.92     30.77 o 
   1  12   4      503.27      502.17     29.29 o 
   2  12   4      459.44      478.58     29.33 o 
   3  12   4      389.28      395.40     33.06 o 
   4  12   4        0.52        1.25     12.85 o 
  -3  13   4       39.75        9.71     12.77 o 
  -2  13   4      334.27      293.84     26.26 o 
  -1  13   4       76.87       62.45     19.53 o 
   0  13   4      106.34       75.40     14.35 o 
   1  13   4       54.42       37.67     15.37 o 
   2  13   4      115.94       87.52     15.64 o 
   3  13   4      401.16      395.28     34.04 o 
  -9   0   5      765.59      656.44     37.81 o 
  -7   0   5      740.49      732.51     25.67 o 
  -5   0   5      137.67      155.43     10.17 o 
  -3   0   5    23382.38    23232.94    207.45 o 
  -1   0   5     2301.47     2040.87     36.29 o 
   1   0   5    18922.80    19203.33    110.86 o 
   3   0   5      929.54     1133.53     19.78 o 
   5   0   5     5882.15     6013.64     69.02 o 
   7   0   5      281.09      267.03     20.29 o 
   9   0   5        3.91        6.55     13.83 o 
  -9   1   5      817.33      761.73     30.25 o 
  -8   1   5        0.11       -0.52      7.14 o 
  -7   1   5      334.46      329.82     12.01 o 
  -6   1   5     1395.79     1377.69     20.27 o 
  -5   1   5      269.73      282.70      8.39 o 
  -4   1   5        6.39        3.02      1.91 o 
  -3   1   5     7215.25     7156.40     61.59 o 
  -2   1   5      154.88      144.00      4.68 o 
  -1   1   5     4297.64     4035.71     37.35 o 
   0   1   5      836.03      836.32     10.86 o 
   1   1   5    31649.92    30735.68    166.60 o 
   2   1   5     6820.77     6900.79     45.13 o 
   3   1   5    11627.33    12149.19     91.38 o 
   4   1   5     3761.33     3703.13     34.16 o 
   5   1   5      207.40      209.44     10.36 o 
   6   1   5      646.82      629.70     19.25 o 
   7   1   5     2129.07     2195.80     38.85 o 
   8   1   5      334.61      343.81     17.27 o 
   9   1   5       27.32       17.04      8.28 o 
  -9   2   5      273.49      269.39     17.29 o 
  -8   2   5     1647.77     1748.80     39.63 o 
  -7   2   5      201.18      172.64      9.70 o 
  -6   2   5     4828.79     4874.86     46.32 o 
  -5   2   5      169.19      166.18      7.36 o 
  -4   2   5      181.20      193.90      7.12 o 
  -3   2   5      875.83      806.95     12.10 o 
  -2   2   5     4367.49     4449.11     46.37 o 
  -1   2   5        1.12        2.11      2.17 o 
   0   2   5      182.83      232.98      6.01 o 
   1   2   5     1875.18     1632.88     16.76 o 
   2   2   5     3354.71     3478.47     25.83 o 
   3   2   5       41.07       41.71      3.42 o 
   4   2   5     1130.05     1155.71     19.40 o 
   5   2   5       10.09        9.63      4.35 o 
   6   2   5      507.62      513.50     16.68 o 
   7   2   5       19.35       15.84      5.83 o 
   8   2   5      353.67      336.97     17.37 o 
   9   2   5      327.82      316.15     17.56 o 
  -9   3   5      255.33      238.21     15.83 o 
  -8   3   5      709.39      711.14     26.01 o 
  -7   3   5     2918.64     2969.65     38.34 o 
  -6   3   5      734.57      737.64     16.81 o 
  -5   3   5      374.40      401.02     11.96 o 
  -4   3   5     1869.56     1821.64     25.54 o 
  -3   3   5      516.15      486.06      9.40 o 
  -2   3   5       17.50       38.09      3.17 o 
  -1   3   5     3028.39     3016.46     29.12 o 
   0   3   5     1630.82     1769.38     18.10 o 
   1   3   5       29.44       21.72      2.70 o 
   2   3   5    12411.25    12559.98     74.54 o 
   3   3   5       14.36       25.62      3.65 o 
   4   3   5     4350.63     4147.10     49.54 o 
   5   3   5      580.17      593.63     15.64 o 
   6   3   5     1898.94     1883.16     31.35 o 
   7   3   5      479.08      474.16     19.00 o 
   8   3   5      113.93       99.35     10.05 o 
   9   3   5      104.79      108.10     12.12 o 
  -9   4   5       43.88       25.98      8.20 o 
  -8   4   5      784.34      805.71     29.67 o 
  -7   4   5      235.34      227.64     12.14 o 
  -6   4   5        1.06        3.51      4.19 o 
  -5   4   5      301.89      278.46      9.89 o 
  -4   4   5     2209.67     2325.01     27.33 o 
  -3   4   5     5188.59     5161.15     31.49 o 
  -2   4   5        1.92        8.67      1.89 o 
  -1   4   5     1035.39      926.74     11.40 o 
   0   4   5     2584.36     2609.74     22.90 o 
   1   4   5       81.11       97.32      4.66 o 
   2   4   5      664.90      713.82     11.01 o 
   3   4   5     4120.23     4284.98     37.70 o 
   4   4   5       58.51       54.71      5.65 o 
   5   4   5     1351.28     1354.31     26.40 o 
   6   4   5      169.36      185.66     11.79 o 
   7   4   5      475.35      473.73     21.38 o 
   8   4   5      186.00      196.36     14.72 o 
   9   4   5      547.03      581.18     27.35 o 
  -9   5   5     1170.42     1151.86     47.59 o 
  -8   5   5       51.67       29.96      9.08 o 
  -7   5   5     3474.34     3553.02     54.85 o 
  -6   5   5        4.55       -2.55      5.69 o 
  -5   5   5      640.17      636.04     16.46 o 
  -4   5   5       20.18       16.34      3.69 o 
  -3   5   5     2415.09     2339.75     34.19 o 
  -2   5   5      527.64      578.10     11.43 o 
  -1   5   5      841.82      664.06     12.88 o 
   0   5   5      468.83      498.98     10.52 o 
   1   5   5    21372.27    22303.94    135.76 o 
   2   5   5      214.41      209.51      7.62 o 
   3   5   5     1691.86     1686.19     21.34 o 
   4   5   5      542.00      529.26     15.91 o 
   5   5   5      394.84      419.88     14.06 o 
   6   5   5       31.82       23.69      6.39 o 
   7   5   5      170.23      164.54     13.42 o 
   8   5   5        9.47        0.48      7.49 o 
   9   5   5     2300.77     2393.41     56.78 o 
  -8   6   5      894.17      895.27     41.82 o 
  -7   6   5      884.08      843.75     23.20 o 
  -6   6   5     1095.60     1072.62     28.21 o 
  -5   6   5      172.12      173.48      9.13 o 
  -4   6   5       15.14        4.88      5.14 o 
  -3   6   5     1892.31     1991.86     29.10 o 
  -2   6   5       24.76       16.60      4.00 o 
  -1   6   5      847.38      900.52     17.50 o 
   0   6   5     4195.91     4178.49     46.45 o 
   1   6   5       34.99       37.11      3.72 o 
   2   6   5      376.91      347.04     10.96 o 
   3   6   5      985.10     1013.74     18.42 o 
   4   6   5      216.76      232.74      9.86 o 
   5   6   5        5.94        3.80      4.36 o 
   6   6   5        8.15       19.73      6.97 o 
   7   6   5      277.47      289.95     17.60 o 
   8   6   5      273.28      252.30     17.84 o 
  -8   7   5      107.04       94.17     14.82 o 
  -7   7   5        9.50        5.68      8.38 o 
  -6   7   5     1138.53     1144.85     28.85 o 
  -5   7   5      108.68       96.94      8.22 o 
  -4   7   5     1187.80     1232.77     26.55 o 
  -3   7   5      209.95      203.98      9.33 o 
  -2   7   5      103.99       94.17      7.95 o 
  -1   7   5      162.21      143.24      6.77 o 
   0   7   5      904.42      914.69     19.52 o 
   1   7   5      429.54      453.82     11.72 o 
   2   7   5     3855.47     3800.52     37.68 o 
   3   7   5       75.12       75.51      5.96 o 
   4   7   5     1409.31     1381.84     23.52 o 
   5   7   5       76.11       64.44      7.88 o 
   6   7   5     1810.75     1913.00     41.48 o 
   7   7   5      166.00      131.64     12.62 o 
   8   7   5        8.14       -9.01     10.49 o 
  -8   8   5     1489.44     1515.67     55.60 o 
  -7   8   5       47.95       46.37     11.56 o 
  -6   8   5     1048.09     1056.32     32.00 o 
  -5   8   5      199.91      185.53     13.43 o 
  -4   8   5       45.40       38.09      5.77 o 
  -3   8   5      840.15      887.67     21.82 o 
  -2   8   5      540.81      525.72     17.88 o 
  -1   8   5        0.73       -5.76     10.53 o 
   0   8   5     5328.47     5580.75     58.18 o 
   1   8   5     2646.16     2705.39     30.92 o 
   2   8   5      184.12      148.79      8.89 o 
   3   8   5       95.87       83.36      6.52 o 
   4   8   5       80.53       62.04      7.67 o 
   5   8   5      182.74      183.76     13.61 o 
   6   8   5       64.01       63.28     10.43 o 
   7   8   5      410.28      456.47     26.98 o 
   8   8   5      654.20      772.08     36.17 o 
  -7   9   5      967.23     1032.46     41.82 o 
  -6   9   5        7.46       14.45      8.40 o 
  -5   9   5        5.25       -7.08      7.18 o 
  -4   9   5     1319.97     1363.36     34.41 o 
  -3   9   5      197.31      190.12     11.72 o 
  -2   9   5      661.18      651.94     22.09 o 
  -1   9   5      488.89      499.55     23.89 o 
   0   9   5     2117.38     2085.63     33.79 o 
   1   9   5    10302.25    10557.04     83.26 o 
   2   9   5     1827.35     1714.78     29.75 o 
   3   9   5     3850.40     3912.14     49.44 o 
   4   9   5        2.02        2.89      4.65 o 
   5   9   5      378.88      380.90     22.19 o 
   6   9   5     1456.42     1474.49     48.91 o 
   7   9   5      228.27      251.54     24.22 o 
  -6  10   5       38.78       23.24      7.39 o 
  -5  10   5      432.43      454.06     22.70 o 
  -4  10   5       59.54       45.54      8.23 o 
  -3  10   5     4071.39     4114.63     75.65 o 
  -2  10   5       19.71        6.52      7.39 o 
  -1  10   5       63.73       51.53      9.74 o 
   0  10   5      519.61      537.79     22.04 o 
   1  10   5      277.58      225.09     14.80 o 
   2  10   5     1038.51      957.77     25.82 o 
   3  10   5       44.49       41.29      8.11 o 
   4  10   5        6.74       16.91      8.62 o 
   5  10   5      946.35      946.93     39.57 o 
   6  10   5       37.25       43.91     12.13 o 
  -5  11   5        8.35        9.27     11.62 o 
  -4  11   5      745.54      687.20     31.12 o 
  -3  11   5      483.15      517.26     27.63 o 
  -2  11   5      124.50      121.70     13.86 o 
  -1  11   5     1357.23     1336.44     39.80 o 
   0  11   5     1433.51     1463.25     43.87 o 
   1  11   5      120.15      108.88     17.06 o 
   2  11   5       20.61       17.39      7.09 o 
   3  11   5      764.86      702.73     30.71 o 
   4  11   5      642.97      617.47     40.75 o 
   5  11   5       12.53      -10.92     10.92 o 
  -4  12   5       18.81        2.05     10.96 o 
  -3  12   5        2.97       10.83     14.32 o 
  -2  12   5      485.11      483.56     26.06 o 
  -1  12   5        3.43        3.73     11.91 o 
   0  12   5      556.00      564.67     27.37 o 
   1  12   5      610.20      579.07     30.98 o 
   2  12   5     1025.41     1035.72     47.65 o 
   3  12   5        5.33       -5.98     12.19 o 
   4  12   5       35.72       41.58     12.15 o 
  -3  13   5      275.51      294.18     28.52 o 
  -2  13   5      437.24      488.20     36.62 o 
  -1  13   5      234.12      250.78     26.23 o 
   0  13   5       41.08       32.85     13.76 o 
   1  13   5      119.84       97.86     17.98 o 
   2  13   5       86.40       46.88     19.81 o 
   3  13   5      910.64      973.05     58.41 o 
  -8   0   6       16.52        0.11      7.19 o 
  -6   0   6     5525.89     5589.96    108.66 o 
  -4   0   6     6014.13     6214.38     79.81 o 
  -2   0   6    18686.26    18749.63    211.87 o 
   0   0   6       93.17       96.83      6.58 o 
   2   0   6      424.13      407.11     11.00 o 
   4   0   6      872.68      827.09     23.67 o 
   6   0   6     1802.81     1966.04     50.93 o 
   8   0   6      120.02      118.21     15.10 o 
  -9   1   6       96.85       64.47     11.10 o 
  -8   1   6     4737.25     4764.26     84.75 o 
  -7   1   6      842.00      812.43     18.46 o 
  -6   1   6      220.15      187.67      8.11 o 
  -5   1   6        2.30        1.83      2.77 o 
  -4   1   6     1018.64      961.00     19.02 o 
  -3   1   6     3487.62     3413.53     34.46 o 
  -2   1   6      366.56      364.57      6.14 o 
  -1   1   6    14060.26    13735.30    132.10 o 
   0   1   6     2208.50     2179.43     17.37 o 
   1   1   6      430.40      491.40      7.25 o 
   2   1   6     8344.61     8571.72     45.59 o 
   3   1   6     3246.82     3204.63     27.64 o 
   4   1   6      610.18      535.09     14.85 o 
   5   1   6      160.67      182.25     10.99 o 
   6   1   6      118.13      131.91      9.35 o 
   7   1   6      533.04      514.96     18.90 o 
   8   1   6      174.83      169.88     13.24 o 
   9   1   6      984.01     1021.81     34.53 o 
  -9   2   6        6.80       -0.36      7.68 o 
  -8   2   6      482.60      458.41     19.72 o 
  -7   2   6     5934.87     5877.98     69.07 o 
  -6   2   6       24.13       21.73      3.19 o 
  -5   2   6      766.62      677.77     11.87 o 
  -4   2   6      543.39      554.58     10.82 o 
  -3   2   6      171.65      170.06      5.74 o 
  -2   2   6        3.77        4.44      2.42 o 
  -1   2   6     1419.23     1426.79     15.68 o 
   0   2   6     1598.06     1560.05     14.68 o 
   1   2   6      572.90      584.32     10.88 o 
   2   2   6     1196.77     1341.39     15.51 o 
   3   2   6    14467.96    14769.12     86.24 o 
   4   2   6      240.08      230.78      8.57 o 
   5   2   6      869.40      828.46     18.86 o 
   6   2   6      197.75      194.71     10.48 o 
   7   2   6        1.61       -1.29      6.61 o 
   8   2   6      379.78      382.85     18.42 o 
   9   2   6      158.38      134.62     13.20 o 
  -9   3   6     1138.27     1095.01     34.97 o 
  -8   3   6      268.08      265.98     15.35 o 
  -7   3   6      688.09      663.91     18.80 o 
  -6   3   6      551.56      549.52     13.38 o 
  -5   3   6       24.79       39.25      3.85 o 
  -4   3   6      629.59      667.39     14.20 o 
  -3   3   6     4873.31     4694.78     56.00 o 
  -2   3   6      785.33      760.14     11.52 o 
  -1   3   6     6477.08     6480.29     75.56 o 
   0   3   6       24.58       23.09      2.53 o 
   1   3   6      497.31      444.55     10.09 o 
   2   3   6     3949.92     4092.83     29.39 o 
   3   3   6      860.57      955.70     18.27 o 
   4   3   6       69.94       96.48      5.70 o 
   5   3   6     2452.03     2575.43     36.79 o 
   6   3   6      675.74      687.82     19.49 o 
   7   3   6     5191.00     5444.01     60.63 o 
   8   3   6       26.78        8.96      7.31 o 
   9   3   6      399.93      384.03     21.29 o 
  -9   4   6        7.13        9.34     10.37 o 
  -8   4   6      369.53      326.64     19.06 o 
  -7   4   6      427.40      428.16     16.40 o 
  -6   4   6      176.09      165.84      8.71 o 
  -5   4   6      688.84      648.19     15.15 o 
  -4   4   6     2271.11     2280.48     27.59 o 
  -3   4   6     3112.29     3436.42     40.12 o 
  -2   4   6     2751.33     2528.83     35.28 o 
  -1   4   6     3541.18     3774.03     31.45 o 
   0   4   6     3578.00     3509.90     26.37 o 
   1   4   6     3105.28     3119.21     25.13 o 
   2   4   6     4583.01     4617.01     33.04 o 
   3   4   6        8.88        1.95      3.17 o 
   4   4   6       10.71       20.32      5.00 o 
   5   4   6     1207.47     1260.35     24.96 o 
   6   4   6     3063.50     3144.90     43.67 o 
   7   4   6       60.70       52.84      9.46 o 
   8   4   6      126.25      144.25     12.92 o 
   9   4   6       14.81       21.79      8.60 o 
  -9   5   6      196.67      148.60     17.88 o 
  -8   5   6       85.85       94.34     11.42 o 
  -7   5   6        0.19        1.59      5.59 o 
  -6   5   6     1066.62     1124.33     26.02 o 
  -5   5   6      446.41      422.89     12.64 o 
  -4   5   6     4241.64     4457.19     44.88 o 
  -3   5   6        7.34       -2.13      3.09 o 
  -2   5   6       33.93       37.94      3.52 o 
  -1   5   6     3196.03     3587.12     27.93 o 
   0   5   6     6036.85     6162.66     49.28 o 
   1   5   6        9.33       21.86      3.31 o 
   2   5   6     4461.76     4473.77     39.57 o 
   3   5   6       10.74       21.60      3.89 o 
   4   5   6      230.58      245.96     11.42 o 
   5   5   6        1.15        5.44      3.16 o 
   6   5   6      644.44      676.06     23.51 o 
   7   5   6       91.51       78.83     10.08 o 
   8   5   6        0.97       -6.00      8.47 o 
   9   5   6      190.25      169.79     17.00 o 
  -8   6   6      114.23      105.41     13.25 o 
  -7   6   6      169.48      148.71     11.71 o 
  -6   6   6      496.08      468.39     17.31 o 
  -5   6   6     2980.05     3110.95     35.58 o 
  -4   6   6      852.95      902.03     17.73 o 
  -3   6   6     1042.34     1071.32     24.77 o 
  -2   6   6      545.77      495.02     15.67 o 
  -1   6   6      677.41      660.04     16.23 o 
   0   6   6     5026.04     5013.65     40.27 o 
   1   6   6     1608.36     1631.61     20.44 o 
   2   6   6     3499.85     3641.63     31.72 o 
   3   6   6      932.79      906.37     17.43 o 
   4   6   6        1.97        4.90      2.79 o 
   5   6   6      164.68      151.48      9.51 o 
   6   6   6     1022.61     1041.94     31.31 o 
   7   6   6       10.72       13.65      7.39 o 
   8   6   6      150.81      152.45     14.76 o 
  -8   7   6        9.89        5.76     17.07 o 
  -7   7   6      162.59      153.07     13.73 o 
  -6   7   6       94.91       96.04     10.22 o 
  -5   7   6      104.98       77.68      6.85 o 
  -4   7   6       72.21       69.28      6.80 o 
  -3   7   6     2205.82     2110.37     33.24 o 
  -2   7   6      327.00      308.73     13.15 o 
  -1   7   6     4242.16     4295.11     55.50 o 
   0   7   6        0.33        0.11      3.73 o 
   1   7   6     2412.96     2448.53     26.69 o 
   2   7   6       81.06       77.63      5.54 o 
   3   7   6      183.22      165.97      8.35 o 
   4   7   6       36.77       25.74      4.58 o 
   5   7   6      831.42      838.78     23.96 o 
   6   7   6        0.53        9.52      6.92 o 
   7   7   6     5599.44     5909.88     80.42 o 
   8   7   6        0.31        1.08     11.87 o 
  -8   8   6      145.51      113.40     16.59 o 
  -7   8   6      791.41      863.69     33.53 o 
  -6   8   6      598.69      602.47     25.13 o 
  -5   8   6     3846.80     4003.39     59.91 o 
  -4   8   6      813.98      832.51     22.25 o 
  -3   8   6      265.47      238.56     12.71 o 
  -2   8   6      228.57      199.76     12.05 o 
  -1   8   6      201.58      196.15     12.69 o 
   0   8   6      107.65       69.81      7.83 o 
   1   8   6     2549.20     2657.08     32.07 o 
   2   8   6       13.61       15.70      4.37 o 
   3   8   6     1572.58     1569.19     26.83 o 
   4   8   6       89.86       79.13      8.14 o 
   5   8   6      410.82      408.50     23.14 o 
   6   8   6      554.87      587.97     25.77 o 
   7   8   6      134.64      123.04     14.94 o 
   8   8   6      408.63      403.29     28.51 o 
  -7   9   6       29.89       16.90     13.92 o 
  -6   9   6      347.23      354.70     19.51 o 
  -5   9   6        3.39        4.19      6.82 o 
  -4   9   6     1527.54     1619.57     38.18 o 
  -3   9   6       11.73       13.34      5.51 o 
  -2   9   6      226.07      198.70     13.27 o 
  -1   9   6        1.49       15.63      7.26 o 
   0   9   6      143.38      118.40      9.84 o 
   1   9   6     1061.63      976.80     20.33 o 
   2   9   6      692.15      757.15     21.38 o 
   3   9   6     1735.82     1681.27     36.02 o 
   4   9   6     1991.10     1939.85     43.02 o 
   5   9   6       52.46       38.81     11.24 o 
   6   9   6       14.80        2.90     13.34 o 
   7   9   6      123.56      104.74     15.31 o 
  -6  10   6        2.21        1.77     10.40 o 
  -5  10   6       92.88       84.85     11.76 o 
  -4  10   6       34.16       23.62      9.28 o 
  -3  10   6      243.24      234.80     18.87 o 
  -2  10   6     3565.62     3824.19     62.90 o 
  -1  10   6      762.44      739.44     30.53 o 
   0  10   6      558.37      564.71     24.93 o 
   1  10   6      758.90      703.88     25.64 o 
   2  10   6        2.48        8.20      5.62 o 
   3  10   6      661.09      597.57     24.93 o 
   4  10   6      622.49      594.17     30.35 o 
   5  10   6        1.53       -3.71      9.53 o 
   6  10   6      113.36       93.67     15.34 o 
  -5  11   6       17.25       -4.71     12.43 o 
  -4  11   6      100.85       85.82     12.78 o 
  -3  11   6     1038.13      995.45     37.03 o 
  -2  11   6      235.35      186.89     16.04 o 
  -1  11   6     3965.73     4280.19     88.07 o 
   0  11   6       15.31       -0.48      9.39 o 
   1  11   6      305.93      302.70     24.28 o 
   2  11   6      191.83      178.27     16.20 o 
   3  11   6        2.97       -9.69      9.69 o 
   4  11   6      666.67      618.97     37.97 o 
   5  11   6      544.81      588.93     38.86 o 
  -4  12   6        8.11       -2.98      9.98 o 
  -3  12   6      130.47      104.34     14.29 o 
  -2  12   6      118.97      127.53     15.32 o 
  -1  12   6      188.38      151.26     17.09 o 
   0  12   6       67.23       37.28     11.12 o 
   1  12   6      679.75      695.27     33.35 o 
   2  12   6       52.68       20.81     13.16 o 
   3  12   6     1413.10     1510.69     69.58 o 
   4  12   6       56.79       81.98     17.09 o 
  -2  13   6      182.19      155.56     21.01 o 
  -1  13   6      440.96      470.06     33.61 o 
   0  13   6      941.45      983.00     45.89 o 
   1  13   6      133.75       78.67     14.69 o 
   2  13   6       87.83       56.68     16.06 o 
  -9   0   7     2731.34     2630.10     89.26 o 
  -7   0   7      191.94      204.84     17.00 o 
  -5   0   7     1569.03     1443.76     45.66 o 
  -3   0   7     1489.03     1553.57     29.42 o 
  -1   0   7    25177.53    25111.08    257.63 o 
   1   0   7      296.72      373.57      9.78 o 
   3   0   7     3542.54     3425.30     34.18 o 
   5   0   7      279.88      332.16     17.91 o 
   7   0   7      990.29     1014.41     40.13 o 
   9   0   7     3539.40     3488.73     98.07 o 
  -9   1   7      146.64      114.33     13.39 o 
  -8   1   7     1080.98      991.59     27.67 o 
  -7   1   7      150.64      117.71      9.16 o 
  -6   1   7      139.79      129.49      9.05 o 
  -5   1   7     3654.11     3654.24     46.64 o 
  -4   1   7      133.70      124.11      8.15 o 
  -3   1   7    29161.99    29354.46    288.35 o 
  -2   1   7      525.75      499.11      9.36 o 
  -1   1   7     1245.82     1235.92     13.26 o 
   0   1   7      167.26      155.74      5.22 o 
   1   1   7    29621.85    29435.57    142.66 o 
   2   1   7     1432.76     1504.76     15.31 o 
   3   1   7      151.56      131.98      5.68 o 
   4   1   7      288.71      245.54     10.22 o 
   5   1   7     3830.13     3824.21     42.84 o 
   6   1   7      322.11      303.99     13.55 o 
   7   1   7      345.35      331.59     15.85 o 
   8   1   7      686.82      699.54     26.78 o 
   9   1   7        9.41       -7.79     12.01 o 
  -9   2   7       46.49       38.82      9.59 o 
  -8   2   7      808.61      769.34     26.16 o 
  -7   2   7        0.84       -2.13      5.89 o 
  -6   2   7      160.42      127.74      6.27 o 
  -5   2   7       88.53       91.28      5.00 o 
  -4   2   7      536.83      491.52      9.71 o 
  -3   2   7       18.95       34.89      3.13 o 
  -2   2   7    15912.75    16014.93    107.09 o 
  -1   2   7      887.66      774.39     11.20 o 
   0   2   7      285.18      286.66      6.65 o 
   1   2   7     3083.23     3040.46     22.40 o 
   2   2   7     1936.87     1810.16     18.22 o 
   3   2   7      459.59      462.39     10.53 o 
   4   2   7      173.63      125.05      7.90 o 
   5   2   7     2433.48     2467.40     30.34 o 
   6   2   7     4933.17     5165.28     56.66 o 
   7   2   7      269.51      234.00     13.43 o 
   8   2   7       98.51       98.72     10.46 o 
   9   2   7       55.67       61.19     10.14 o 
  -9   3   7       48.39       47.33      9.45 o 
  -8   3   7     1098.93     1067.08     30.00 o 
  -7   3   7      623.54      598.46     16.20 o 
  -6   3   7      737.18      739.99     13.06 o 
  -5   3   7      630.80      595.63     13.50 o 
  -4   3   7      115.26       93.19      5.08 o 
  -3   3   7     4570.45     4684.31     55.88 o 
  -2   3   7      462.70      455.04     11.09 o 
  -1   3   7     1264.98     1257.64     14.68 o 
   0   3   7     3344.93     3116.87     25.63 o 
   1   3   7      805.28      812.11     13.74 o 
   2   3   7     6375.82     6331.39     42.83 o 
   3   3   7      123.02       95.85      6.37 o 
   4   3   7      703.23      661.68     16.08 o 
   5   3   7     2337.97     2327.02     33.51 o 
   6   3   7      304.06      324.31     15.71 o 
   7   3   7       91.54       87.93     10.55 o 
   8   3   7      200.88      199.12     14.73 o 
   9   3   7       68.12       44.59     11.76 o 
  -9   4   7      352.51      321.07     22.50 o 
  -8   4   7       24.53       13.16      8.13 o 
  -7   4   7      725.89      762.59     21.95 o 
  -6   4   7      299.58      301.54     11.77 o 
  -5   4   7      147.30      161.99      8.43 o 
  -4   4   7        9.84        6.86      2.11 o 
  -3   4   7     1934.26     2153.38     27.32 o 
  -2   4   7        8.50       15.03      2.56 o 
  -1   4   7       26.27       78.49      4.41 o 
   0   4   7      313.15      374.00      8.58 o 
   1   4   7     9484.26     9501.93     69.65 o 
   2   4   7      289.25      273.30      7.42 o 
   3   4   7       55.03       33.44      4.51 o 
   4   4   7      170.26      167.43      8.86 o 
   5   4   7       14.50       17.22      5.73 o 
   6   4   7      919.23      958.76     25.22 o 
   7   4   7     3062.66     3145.09     56.02 o 
   8   4   7      489.39      506.25     23.63 o 
   9   4   7     1413.73     1545.84     41.50 o 
  -9   5   7      521.37      531.70     32.03 o 
  -8   5   7        8.14        2.80      7.22 o 
  -7   5   7       23.06       18.43      5.27 o 
  -6   5   7      224.75      231.99     12.47 o 
  -5   5   7     4457.87     4516.46     45.35 o 
  -4   5   7     2748.75     2901.33     37.63 o 
  -3   5   7     5201.31     5231.53     54.17 o 
  -2   5   7      364.45      418.56     10.20 o 
  -1   5   7     6365.22     6642.03     57.37 o 
   0   5   7       27.04       21.18      3.03 o 
   1   5   7     1826.69     1796.77     25.13 o 
   2   5   7       44.97       59.83      4.48 o 
   3   5   7     2110.52     2216.23     23.44 o 
   4   5   7        2.65        5.13      4.04 o 
   5   5   7      877.62      853.05     18.45 o 
   6   5   7       39.80       31.84      7.57 o 
   7   5   7     2330.41     2403.95     49.12 o 
   8   5   7       72.72       90.51     11.86 o 
   9   5   7     1412.74     1394.06     43.94 o 
  -8   6   7        0.22        7.77     12.54 o 
  -7   6   7     1187.21     1209.05     30.82 o 
  -6   6   7      189.45      194.36     10.83 o 
  -5   6   7        7.50       12.49      5.22 o 
  -4   6   7       19.01       14.71      3.67 o 
  -3   6   7       29.53       27.41      4.91 o 
  -2   6   7     7448.36     7748.03     55.73 o 
  -1   6   7      163.46      129.73      7.16 o 
   0   6   7      535.48      498.42     12.23 o 
   1   6   7     6714.31     6639.56     55.38 o 
   2   6   7      353.96      301.98      9.69 o 
   3   6   7        5.80        2.40      3.11 o 
   4   6   7       35.02       35.27      5.69 o 
   5   6   7       99.06       99.33      9.24 o 
   6   6   7      442.40      430.93     19.47 o 
   7   6   7      991.94     1036.55     34.78 o 
   8   6   7     1605.98     1652.58     48.35 o 
  -8   7   7      789.78      804.38     36.19 o 
  -7   7   7        0.85       -7.80      7.80 o 
  -6   7   7      711.34      736.97     24.42 o 
  -5   7   7      126.24      123.75      8.40 o 
  -4   7   7      211.14      227.49     11.64 o 
  -3   7   7       69.59       77.58      6.27 o 
  -2   7   7     1760.86     1828.00     34.81 o 
  -1   7   7       28.99       15.11      6.22 o 
   0   7   7     1459.29     1478.07     27.67 o 
   1   7   7      210.86      229.50      8.35 o 
   2   7   7     3253.14     3255.68     29.42 o 
   3   7   7        6.12        5.40      3.88 o 
   4   7   7      308.31      294.28     11.61 o 
   5   7   7      106.50       95.85      9.27 o 
   6   7   7      168.09      153.08     12.55 o 
   7   7   7       13.33       15.12      8.65 o 
   8   7   7      939.55      978.10     42.59 o 
  -7   8   7      116.88      130.93     14.44 o 
  -6   8   7      254.92      268.09     16.79 o 
  -5   8   7      352.35      396.88     18.24 o 
  -4   8   7        7.33        7.30      5.25 o 
  -3   8   7      376.21      377.30     14.62 o 
  -2   8   7     1626.03     1718.33     32.64 o 
  -1   8   7      602.01      644.56     23.51 o 
   0   8   7      482.45      410.42     17.09 o 
   1   8   7     1712.20     1689.14     23.02 o 
   2   8   7      968.06      889.84     18.29 o 
   3   8   7      331.16      314.27     11.22 o 
   4   8   7      622.22      672.49     22.75 o 
   5   8   7     1316.25     1237.61     38.13 o 
   6   8   7      935.64     1000.18     36.83 o 
   7   8   7        7.04       -9.07      9.07 o 
  -7   9   7      664.23      724.33     33.09 o 
  -6   9   7      543.08      511.68     23.67 o 
  -5   9   7     1379.55     1363.82     36.65 o 
  -4   9   7        1.00        4.54      6.51 o 
  -3   9   7     2931.72     2976.81     62.11 o 
  -2   9   7        3.66        4.48      8.35 o 
  -1   9   7     3579.37     3602.73     57.81 o 
   0   9   7      125.92      103.34     10.36 o 
   1   9   7      954.88      942.77     23.82 o 
   2   9   7      161.11      153.26     10.57 o 
   3   9   7       48.19       41.00      7.07 o 
   4   9   7      197.62      178.28     13.78 o 
   5   9   7     2039.18     1912.68     60.12 o 
   6   9   7      525.56      476.56     31.94 o 
   7   9   7      632.35      646.80     38.43 o 
  -6  10   7      446.19      427.11     24.35 o 
  -5  10   7      408.94      415.33     24.54 o 
  -4  10   7      185.03      174.54     16.03 o 
  -3  10   7      305.51      264.24     20.20 o 
  -2  10   7      904.36      916.83     35.84 o 
  -1  10   7     1657.89     1660.42     44.15 o 
   0  10   7      587.18      553.59     27.99 o 
   1  10   7      636.44      651.29     25.61 o 
   2  10   7      138.28      136.32     15.52 o 
   3  10   7      554.56      575.97     26.91 o 
   4  10   7       96.22       61.71     12.08 o 
   5  10   7        0.58       10.35      9.80 o 
   6  10   7       23.87       17.32     12.98 o 
  -5  11   7       67.26       70.71     11.88 o 
  -4  11   7       25.47       30.71     10.81 o 
  -3  11   7     2518.19     2521.96     57.38 o 
  -2  11   7      953.96      937.23     33.74 o 
  -1  11   7       91.14       77.01     11.07 o 
   0  11   7      678.24      733.95     37.05 o 
   1  11   7      278.06      256.94     19.28 o 
   2  11   7      150.44      133.20     14.30 o 
   3  11   7       59.13       50.86     11.01 o 
   4  11   7      429.39      424.34     30.35 o 
   5  11   7      137.05      127.47     24.41 o 
  -4  12   7      927.77      989.81     41.93 o 
  -3  12   7        1.71       -7.96     11.44 o 
  -2  12   7      749.61      817.78     38.25 o 
  -1  12   7       37.11       17.97     13.07 o 
   0  12   7      403.64      405.51     25.44 o 
   1  12   7        7.62      -13.07     13.07 o 
   2  12   7      178.30      157.72     18.06 o 
   3  12   7       44.41       52.33     17.12 o 
   4  12   7      144.69      122.80     18.24 o 
  -2  13   7       85.39       67.09     13.68 o 
  -1  13   7      106.64       83.75     17.81 o 
   0  13   7      145.79      126.54     17.97 o 
   1  13   7       17.76       21.10     12.04 o 
   2  13   7     1134.57     1218.97     71.94 o 
  -8   0   8      210.74      140.71     16.06 o 
  -6   0   8       21.70       27.32      9.02 o 
  -4   0   8     5689.89     5262.58     69.69 o 
  -2   0   8     5856.97     5835.22     96.14 o 
   0   0   8     1945.33     1909.76     21.42 o 
   2   0   8       39.94       22.40      3.66 o 
   4   0   8    10235.62    10351.25    132.28 o 
   6   0   8       17.50       23.60     10.89 o 
   8   0   8      226.44      216.12     20.36 o 
  -9   1   8      238.66      192.15     17.08 o 
  -8   1   8      333.31      326.47     16.77 o 
  -7   1   8      393.34      381.45     16.03 o 
  -6   1   8       94.62       76.25      7.32 o 
  -5   1   8     1732.03     1793.31     32.97 o 
  -4   1   8       72.90       87.54      7.05 o 
  -3   1   8      847.58      851.32     12.95 o 
  -2   1   8    13343.32    13197.04    119.19 o 
  -1   1   8     6629.30     6754.53     56.48 o 
   0   1   8     1525.72     1427.70     15.76 o 
   1   1   8     7972.43     7662.94     36.56 o 
   2   1   8     5989.43     5998.56     39.44 o 
   3   1   8    12624.00    13033.63     93.78 o 
   4   1   8      478.66      457.67     13.40 o 
   5   1   8        8.93       18.42      4.39 o 
   6   1   8       10.20        9.32      4.60 o 
   7   1   8      328.59      276.38     14.96 o 
   8   1   8     1675.09     1760.15     41.17 o 
   9   1   8       29.90       29.86      9.53 o 
  -9   2   8     1865.00     1860.19     52.22 o 
  -8   2   8       26.38        9.24      6.37 o 
  -7   2   8     1598.68     1612.61     31.18 o 
  -6   2   8      214.35      203.56     11.29 o 
  -5   2   8      595.43      568.13     12.62 o 
  -4   2   8        1.05        5.43      2.26 o 
  -3   2   8     4346.33     4465.74     44.10 o 
  -2   2   8     1883.58     2082.57     20.76 o 
  -1   2   8      353.21      298.95      7.65 o 
   0   2   8      177.81      185.05      5.66 o 
   1   2   8     4950.64     5100.78     35.39 o 
   2   2   8      111.74      103.92      4.12 o 
   3   2   8      392.56      419.46     11.47 o 
   4   2   8      775.59      813.16     18.25 o 
   5   2   8      135.73      101.37      6.89 o 
   6   2   8      203.76      210.66     10.81 o 
   7   2   8     3653.08     3847.06     52.42 o 
   8   2   8        1.53        0.88      7.65 o 
   9   2   8      324.81      330.61     20.01 o 
  -9   3   8       84.49       58.79     10.11 o 
  -8   3   8      615.72      580.17     22.40 o 
  -7   3   8     2878.21     2813.91     46.80 o 
  -6   3   8      320.71      308.46      9.43 o 
  -5   3   8     1946.28     1903.22     25.03 o 
  -4   3   8     1395.79     1424.73     19.32 o 
  -3   3   8     2285.12     2091.64     32.39 o 
  -2   3   8      386.71      456.44     11.48 o 
  -1   3   8       91.38       98.53      4.79 o 
   0   3   8     3448.28     3685.69     27.78 o 
   1   3   8      583.51      449.51     10.43 o 
   2   3   8      373.39      313.13      8.35 o 
   3   3   8    10123.72    10435.81     84.64 o 
   4   3   8      292.18      307.15     11.86 o 
   5   3   8     4100.35     4013.87     50.22 o 
   6   3   8       12.24        6.30      6.18 o 
   7   3   8      310.66      285.90     16.10 o 
   8   3   8      146.09      129.72     11.86 o 
   9   3   8        5.07       -8.95      9.21 o 
  -9   4   8        6.38       -3.49      8.48 o 
  -8   4   8      240.43      191.14     15.25 o 
  -7   4   8      176.31      161.37     12.08 o 
  -6   4   8      166.67      166.28      9.13 o 
  -5   4   8     3048.53     3037.29     37.65 o 
  -4   4   8     5000.40     5150.84     48.76 o 
  -3   4   8     2709.05     2714.25     43.95 o 
  -2   4   8     1894.12     1772.97     24.70 o 
  -1   4   8     1742.16     1727.45     20.44 o 
   0   4   8     1190.85     1231.73     14.54 o 
   1   4   8       45.62       80.01      4.74 o 
   2   4   8      129.37       99.31      6.43 o 
   3   4   8      356.74      367.20     11.71 o 
   4   4   8      976.26      973.92     20.93 o 
   5   4   8      528.55      503.47     17.14 o 
   6   4   8     1029.74      993.21     26.87 o 
   7   4   8      602.74      582.74     23.72 o 
   8   4   8      211.13      181.70     14.72 o 
   9   4   8        4.73       14.48      7.30 o 
  -9   5   8       26.23       21.73     13.03 o 
  -8   5   8       86.05       76.59     10.67 o 
  -7   5   8       41.52       41.48      6.89 o 
  -6   5   8      231.18      193.83     10.39 o 
  -5   5   8      172.89      162.07      8.82 o 
  -4   5   8       47.44       36.04      3.83 o 
  -3   5   8       26.75       32.08      4.28 o 
  -2   5   8     7535.86     7452.26     77.95 o 
  -1   5   8     1121.88     1102.94     17.26 o 
   0   5   8    15536.60    15493.66    111.34 o 
   1   5   8      105.50       64.11      5.61 o 
   2   5   8      228.07      207.96      8.63 o 
   3   5   8      289.48      285.14     10.11 o 
   4   5   8      124.23      129.39      8.17 o 
   5   5   8        4.75        5.18      3.32 o 
   6   5   8      263.72      263.12     16.81 o 
   7   5   8        0.95       -7.99      7.99 o 
   8   5   8     1466.14     1566.43     43.83 o 
   9   5   8       51.21       32.28     11.34 o 
  -8   6   8        0.95       -8.60      9.34 o 
  -7   6   8      802.68      821.29     26.98 o 
  -6   6   8     1502.04     1528.17     29.68 o 
  -5   6   8       29.89       33.89      5.79 o 
  -4   6   8     1241.92     1207.39     24.57 o 
  -3   6   8     2291.26     2355.79     29.24 o 
  -2   6   8      318.53      273.57     10.54 o 
  -1   6   8     4261.27     4374.95     46.34 o 
   0   6   8     1557.16     1701.09     26.67 o 
   1   6   8      151.15      106.13      6.98 o 
   2   6   8      448.45      449.56     12.53 o 
   3   6   8      370.20      349.04     10.48 o 
   4   6   8       67.40       49.01      5.73 o 
   5   6   8     1140.68     1127.03     28.72 o 
   6   6   8      475.74      444.69     20.87 o 
   7   6   8     2039.09     2108.92     48.24 o 
   8   6   8        7.63        2.21     10.17 o 
  -8   7   8       43.26       16.41     14.20 o 
  -7   7   8     2713.63     2819.08     56.68 o 
  -6   7   8      126.08       91.44      9.42 o 
  -5   7   8     1012.76     1010.18     26.47 o 
  -4   7   8      417.53      381.26     16.15 o 
  -3   7   8     2764.45     2706.89     39.42 o 
  -2   7   8        0.15       -0.20      5.08 o 
  -1   7   8       28.85       18.47      5.86 o 
   0   7   8       26.48       22.57      3.71 o 
   1   7   8     1211.83     1113.05     17.25 o 
   2   7   8      122.39      101.25      7.05 o 
   3   7   8     1112.03     1162.01     26.13 o 
   4   7   8        5.29        0.16      4.00 o 
   5   7   8     2782.51     2805.82     45.04 o 
   6   7   8       26.75       28.59      7.89 o 
   7   7   8      788.73      834.75     32.54 o 
   8   7   8      147.45      141.16     17.50 o 
  -7   8   8     1885.81     1919.18     54.39 o 
  -6   8   8      148.33      141.60     11.97 o 
  -5   8   8      492.40      481.04     20.94 o 
  -4   8   8        9.58        6.67      4.32 o 
  -3   8   8       95.62       73.13      9.03 o 
  -2   8   8       88.68       78.64      7.65 o 
  -1   8   8      764.51      831.22     25.95 o 
   0   8   8      790.45      733.92     20.10 o 
   1   8   8     1656.99     1604.76     29.72 o 
   2   8   8       26.02       14.07      4.69 o 
   3   8   8      253.93      217.91     12.72 o 
   4   8   8     1164.84     1117.27     24.25 o 
   5   8   8     1086.83     1068.59     37.68 o 
   6   8   8      336.12      313.80     21.00 o 
   7   8   8     1038.61     1058.29     39.33 o 
  -7   9   8      206.70      159.63     21.14 o 
  -6   9   8      433.18      359.07     19.38 o 
  -5   9   8        1.64       -3.49      7.36 o 
  -4   9   8      215.45      203.61     14.38 o 
  -3   9   8      565.93      556.35     21.88 o 
  -2   9   8      920.13      948.90     30.62 o 
  -1   9   8        0.34        1.98      6.46 o 
   0   9   8     2385.83     2580.00     43.77 o 
   1   9   8      700.18      651.03     21.21 o 
   2   9   8     1374.49     1314.68     30.82 o 
   3   9   8      491.99      476.74     21.03 o 
   4   9   8        0.28       -1.35      8.00 o 
   5   9   8       45.02       41.11     13.40 o 
   6   9   8      542.23      567.44     35.88 o 
   7   9   8      177.82      167.93     20.21 o 
  -6  10   8       11.89       14.14      7.42 o 
  -5  10   8      112.56       93.00     13.82 o 
  -4  10   8     1589.26     1701.19     47.30 o 
  -3  10   8     3311.24     3454.38     78.51 o 
  -2  10   8      180.27      179.75     15.13 o 
  -1  10   8      162.34      113.88     13.63 o 
   0  10   8       13.71        4.30      7.03 o 
   1  10   8      417.51      355.96     20.59 o 
   2  10   8     1557.00     1569.90     42.86 o 
   3  10   8      211.35      194.13     18.28 o 
   4  10   8      345.17      295.75     23.20 o 
   5  10   8      666.62      633.93     34.99 o 
   6  10   8      529.47      574.88     34.62 o 
  -5  11   8      450.92      480.13     28.38 o 
  -4  11   8       18.66       24.55     10.05 o 
  -3  11   8      983.32     1036.19     38.99 o 
  -2  11   8      536.25      449.77     24.58 o 
  -1  11   8      548.05      508.99     27.52 o 
   0  11   8      111.41      103.39     15.44 o 
   1  11   8      972.20      943.23     40.35 o 
   2  11   8      454.79      456.99     27.96 o 
   3  11   8      988.62     1073.18     41.48 o 
   4  11   8       79.26       56.24     11.70 o 
   5  11   8       56.23       42.61     12.96 o 
  -4  12   8        0.50      -11.57     15.59 o 
  -3  12   8      936.25     1043.70     42.92 o 
  -2  12   8       31.89       31.48     11.39 o 
  -1  12   8      308.03      294.52     24.49 o 
   0  12   8        0.64        3.02      8.46 o 
   1  12   8      800.66      838.26     42.34 o 
   2  12   8        4.76        5.66      9.99 o 
   3  12   8       25.34       -0.41     11.95 o 
   4  12   8        0.47       10.94     14.33 o 
  -2  13   8      298.90      302.72     28.78 o 
  -1  13   8       82.77       80.11     15.91 o 
   0  13   8      669.70      746.77     40.12 o 
   1  13   8      172.90      152.54     24.01 o 
   2  13   8        1.39      -16.89     20.35 o 
  -9   0   9       39.25       54.39     18.83 o 
  -7   0   9      142.27      128.17     14.26 o 
  -5   0   9     3575.14     3907.42     65.70 o 
  -3   0   9    11624.14    11627.90    125.39 o 
  -1   0   9      788.80      641.28     15.23 o 
   1   0   9     2518.85     2803.06     28.09 o 
   3   0   9      703.78      793.91     20.21 o 
   5   0   9     1228.89     1126.13     34.22 o 
   7   0   9     2610.18     2730.74     68.75 o 
   9   0   9      483.46      526.98     37.43 o 
  -9   1   9       24.31       28.00      9.66 o 
  -8   1   9       17.62       14.51      6.40 o 
  -7   1   9     2642.88     2641.74     42.18 o 
  -6   1   9      438.95      408.54     16.24 o 
  -5   1   9     5377.95     5712.09     59.02 o 
  -4   1   9     2180.03     2049.93     29.13 o 
  -3   1   9     1723.07     1774.06     20.68 o 
  -2   1   9     3048.34     3056.66     38.87 o 
  -1   1   9      315.95      290.12      6.97 o 
   0   1   9     1794.72     1838.38     16.89 o 
   1   1   9       16.16        7.00      2.22 o 
   2   1   9      727.20      770.71     11.65 o 
   3   1   9     9664.93     9996.32     70.70 o 
   4   1   9      579.12      643.64     16.35 o 
   5   1   9       31.66       37.07      5.68 o 
   6   1   9     1564.63     1588.37     30.33 o 
   7   1   9      499.74      526.65     21.01 o 
   8   1   9      598.24      667.99     26.12 o 
   9   1   9       32.37       11.94      9.54 o 
  -9   2   9       32.94       19.94      9.09 o 
  -8   2   9     1501.02     1474.85     40.41 o 
  -7   2   9        8.93       11.64      5.59 o 
  -6   2   9      525.56      542.90     19.77 o 
  -5   2   9      831.09      785.65     17.57 o 
  -4   2   9     5135.46     5246.57     65.24 o 
  -3   2   9       47.34       51.37      3.70 o 
  -2   2   9     1006.51      921.59     14.30 o 
  -1   2   9      173.95      118.78      4.70 o 
   0   2   9     1819.98     1584.73     15.83 o 
   1   2   9     8402.64     8633.22     44.91 o 
   2   2   9    15424.05    15447.67     99.63 o 
   3   2   9     1952.46     1985.47     25.55 o 
   4   2   9     3638.65     3697.35     41.22 o 
   5   2   9       20.09       19.93      5.90 o 
   6   2   9     1917.93     1896.70     29.38 o 
   7   2   9       66.83       60.05      8.70 o 
   8   2   9      391.51      388.70     21.03 o 
   9   2   9        9.79        9.21      7.98 o 
  -9   3   9       21.38       27.73      9.60 o 
  -8   3   9      219.70      177.79     14.90 o 
  -7   3   9      144.91      128.97     11.48 o 
  -6   3   9       40.92       34.21      4.04 o 
  -5   3   9      963.36     1013.00     20.94 o 
  -4   3   9      189.54      135.54      6.25 o 
  -3   3   9       26.07       37.70      3.58 o 
  -2   3   9     5396.34     5309.64     63.63 o 
  -1   3   9     1201.17     1167.49     15.57 o 
   0   3   9       75.28      102.96      4.77 o 
   1   3   9       51.46       87.56      5.65 o 
   2   3   9      575.08      579.49     11.83 o 
   3   3   9     9415.67     9872.42     73.70 o 
   4   3   9     1964.11     1962.16     29.02 o 
   5   3   9      991.01      973.25     24.96 o 
   6   3   9     2396.89     2415.18     42.98 o 
   7   3   9      289.52      285.11     16.49 o 
   8   3   9      429.53      500.04     23.64 o 
   9   3   9        9.14        4.80      8.17 o 
  -9   4   9      534.53      549.07     29.28 o 
  -8   4   9      631.22      569.58     26.05 o 
  -7   4   9       27.89       27.46      7.44 o 
  -6   4   9      601.52      595.45     16.48 o 
  -5   4   9     2300.14     2386.51     33.81 o 
  -4   4   9      476.63      425.74     13.37 o 
  -3   4   9      260.68      206.27      9.38 o 
  -2   4   9      717.01      709.88     15.66 o 
  -1   4   9     4832.72     4846.45     55.79 o 
   0   4   9      343.42      298.70      7.16 o 
   1   4   9      278.97      408.12     10.53 o 
   2   4   9     1974.55     2067.76     27.30 o 
   3   4   9     5719.58     5811.14     66.57 o 
   4   4   9      128.07      121.47      7.72 o 
   5   4   9     2043.99     2040.75     28.58 o 
   6   4   9      331.64      290.51     15.75 o 
   7   4   9      680.49      696.51     27.94 o 
   8   4   9      186.50      174.34     15.15 o 
   9   4   9      278.41      304.96     20.64 o 
  -9   5   9      216.39      227.98     22.40 o 
  -8   5   9       91.54       66.93      9.84 o 
  -7   5   9     4829.81     4926.31     90.74 o 
  -6   5   9        8.68       12.97      5.22 o 
  -5   5   9     1182.75     1149.48     22.72 o 
  -4   5   9      381.83      338.68     10.82 o 
  -3   5   9        0.99        0.37      3.63 o 
  -2   5   9       18.19       14.49      3.77 o 
  -1   5   9      251.27      193.63      7.67 o 
   0   5   9       38.35       63.13      4.57 o 
   1   5   9     5836.96     6009.31     48.11 o 
   2   5   9      327.19      343.92     11.57 o 
   3   5   9     2902.23     3015.18     37.66 o 
   4   5   9       83.79       85.22      6.74 o 
   5   5   9      407.22      415.62     13.56 o 
   6   5   9       16.33       16.47      8.52 o 
   7   5   9      735.82      729.09     28.37 o 
   8   5   9        5.01       -3.45      8.49 o 
  -8   6   9      807.78      771.15     33.65 o 
  -7   6   9        3.67       -0.24     10.00 o 
  -6   6   9      463.04      449.64     16.91 o 
  -5   6   9      353.96      321.42     14.46 o 
  -4   6   9      979.69     1058.29     25.03 o 
  -3   6   9     1064.97     1036.48     18.82 o 
  -2   6   9      367.66      317.93      8.66 o 
  -1   6   9     1358.58     1207.88     19.81 o 
   0   6   9     1954.84     1825.25     24.70 o 
   1   6   9     2537.12     2589.80     32.24 o 
   2   6   9     1354.32     1259.12     21.74 o 
   3   6   9     2804.29     2811.72     30.10 o 
   4   6   9      731.71      689.75     15.96 o 
   5   6   9      566.70      557.58     19.05 o 
   6   6   9     1762.58     1782.59     38.99 o 
   7   6   9      905.35      934.09     33.53 o 
   8   6   9      210.00      185.40     17.65 o 
  -8   7   9      389.88      351.78     25.02 o 
  -7   7   9       97.29       85.68     11.90 o 
  -6   7   9        0.97       -6.87      6.87 o 
  -5   7   9      153.79      128.47     11.72 o 
  -4   7   9      157.80      153.95      9.63 o 
  -3   7   9       20.05        8.83      3.87 o 
  -2   7   9     3654.15     3791.64     49.55 o 
  -1   7   9       38.75       31.09      5.84 o 
   0   7   9      667.03      661.35     17.23 o 
   1   7   9       16.82       12.74      4.59 o 
   2   7   9        9.22        5.24      4.03 o 
   3   7   9       37.20       24.61      4.40 o 
   4   7   9      145.96      136.00      8.83 o 
   5   7   9        8.21        5.67      5.09 o 
   6   7   9     4843.71     5022.61     75.44 o 
   7   7   9       27.46       20.12     10.39 o 
   8   7   9       57.54       32.40     10.92 o 
  -7   8   9        4.89        7.03      9.64 o 
  -6   8   9      606.73      616.15     25.51 o 
  -5   8   9     1651.37     1675.52     37.34 o 
  -4   8   9      227.83      240.56     14.70 o 
  -3   8   9      439.27      409.73     19.30 o 
  -2   8   9      194.29      148.00     11.96 o 
  -1   8   9      387.07      416.09     18.23 o 
   0   8   9     2055.55     1999.53     34.99 o 
   1   8   9      308.90      285.13     10.73 o 
   2   8   9     1525.06     1423.06     25.18 o 
   3   8   9     1749.20     1770.31     40.78 o 
   4   8   9     2057.98     1965.10     42.60 o 
   5   8   9     1442.59     1493.63     43.05 o 
   6   8   9       98.86       69.42     12.39 o 
   7   8   9       18.08        3.18     11.01 o 
  -7   9   9     1429.79     1555.85     57.13 o 
  -6   9   9      621.12      593.49     26.21 o 
  -5   9   9     2092.73     2176.62     52.41 o 
  -4   9   9      327.09      311.82     20.13 o 
  -3   9   9      818.77      702.85     25.27 o 
  -2   9   9     1500.28     1418.54     36.34 o 
  -1   9   9      217.06      182.29     14.63 o 
   0   9   9      126.43       92.94      9.61 o 
   1   9   9     1605.85     1670.53     35.98 o 
   2   9   9      169.39      161.58     11.85 o 
   3   9   9     1451.81     1416.49     44.20 o 
   4   9   9      115.84       96.82     12.05 o 
   5   9   9       38.91       41.21     11.05 o 
   6   9   9      286.69      289.06     26.31 o 
   7   9   9       23.31       15.49     12.64 o 
  -6  10   9       28.13       -5.07      9.42 o 
  -5  10   9     1052.98     1043.22     37.66 o 
  -4  10   9      945.70      909.57     38.75 o 
  -3  10   9     2343.29     2455.29     80.05 o 
  -2  10   9       17.08       15.22      7.54 o 
  -1  10   9       20.88       26.43      9.17 o 
   0  10   9       21.60        8.04      8.44 o 
   1  10   9      595.39      578.47     25.91 o 
   2  10   9      114.98       84.53     13.72 o 
   3  10   9      340.63      307.34     20.04 o 
   4  10   9        4.20        1.94     11.27 o 
   5  10   9      715.81      666.77     36.46 o 
   6  10   9        5.41       -2.85     10.39 o 
  -5  11   9     1088.29     1091.42     41.11 o 
  -4  11   9      583.31      557.61     31.67 o 
  -3  11   9      126.89      119.17     15.07 o 
  -2  11   9     1191.02     1343.42     46.64 o 
  -1  11   9        4.70       13.67      8.47 o 
   0  11   9       21.02       16.67     10.56 o 
   1  11   9       69.97       57.97     13.19 o 
   2  11   9      217.13      216.33     22.64 o 
   3  11   9      141.97      134.20     18.77 o 
   4  11   9       87.46      106.37     16.22 o 
   5  11   9        3.30       34.28     12.62 o 
  -4  12   9      823.66      835.06     42.74 o 
  -3  12   9      108.33      111.80     17.59 o 
  -2  12   9       10.29        2.61     10.60 o 
  -1  12   9       27.44        8.18     10.98 o 
   0  12   9      837.37      860.97     41.64 o 
   1  12   9      366.56      414.30     30.50 o 
   2  12   9      755.90      759.35     39.75 o 
   3  12   9       26.75       19.26     12.41 o 
   4  12   9      829.98      840.36     51.77 o 
  -1  13   9       93.52      104.80     19.75 o 
   0  13   9      360.20      340.96     26.98 o 
   1  13   9      370.26      382.78     35.03 o 
  -8   0  10      133.42      133.67     14.48 o 
  -6   0  10     1449.27     1409.71     41.07 o 
  -4   0  10        2.01       -4.70      8.20 o 
  -2   0  10     3488.47     3371.41     54.13 o 
   0   0  10      147.96       66.65      4.40 o 
   2   0  10    15372.53    15780.31    144.41 o 
   4   0  10      503.39      517.97     19.65 o 
   6   0  10        9.57       18.17      8.13 o 
   8   0  10     3288.75     3609.04     94.84 o 
  -9   1  10      442.91      431.28     26.23 o 
  -8   1  10        6.91        7.09      8.40 o 
  -7   1  10     1476.18     1439.94     30.66 o 
  -6   1  10      374.16      362.63     14.05 o 
  -5   1  10        9.98       10.23      4.80 o 
  -4   1  10     6908.99     6713.11     86.91 o 
  -3   1  10      322.99      328.82      7.98 o 
  -2   1  10     5483.16     5653.01     61.16 o 
  -1   1  10      353.36      436.15     10.11 o 
   0   1  10     2984.48     2923.76     22.19 o 
   1   1  10    10039.25    10401.23     55.10 o 
   2   1  10     6035.84     6031.89     47.16 o 
   3   1  10      376.93      307.21      9.82 o 
   4   1  10      866.31      855.26     18.25 o 
   5   1  10      204.35      197.92      9.55 o 
   6   1  10     1122.15     1124.44     25.59 o 
   7   1  10      147.94      146.31     12.15 o 
   8   1  10      113.98       83.78     10.13 o 
   9   1  10      291.11      328.77     21.46 o 
  -9   2  10      106.97      100.52     12.57 o 
  -8   2  10       37.50       23.35      8.81 o 
  -7   2  10     2607.07     2605.83     45.10 o 
  -6   2  10       31.79       22.55      6.74 o 
  -5   2  10     1260.16     1353.98     30.31 o 
  -4   2  10     1195.56     1213.33     13.31 o 
  -3   2  10     2147.50     2101.89     21.82 o 
  -2   2  10     1206.80     1204.99     14.50 o 
  -1   2  10      112.29      117.47      4.58 o 
   0   2  10      224.65      227.19      7.03 o 
   1   2  10     9722.08     9940.38     48.52 o 
   2   2  10     1449.73     1513.56     16.24 o 
   3   2  10    10647.25    11105.92     71.78 o 
   4   2  10      342.43      367.09     12.59 o 
   5   2  10     1790.83     1785.55     29.72 o 
   6   2  10        0.25        3.09      5.57 o 
   7   2  10     1262.90     1251.88     35.15 o 
   8   2  10      238.11      213.58     15.86 o 
   9   2  10        0.16        7.11      9.34 o 
  -9   3  10     2100.93     2182.59     58.14 o 
  -8   3  10       16.16        5.40      7.99 o 
  -7   3  10     3041.01     3026.03     49.87 o 
  -6   3  10     2451.40     2297.06     37.42 o 
  -5   3  10       66.94       67.27      5.48 o 
  -4   3  10      138.53      107.96      5.86 o 
  -3   3  10        8.30        9.70      3.44 o 
  -2   3  10     1370.36     1409.16     19.33 o 
  -1   3  10      430.80      300.06      8.72 o 
   0   3  10      222.05      251.62      7.63 o 
   1   3  10     4020.45     4192.51     32.25 o 
   2   3  10      563.34      579.77     11.56 o 
   3   3  10     4386.04     4387.50     47.34 o 
   4   3  10     1094.38     1121.45     21.11 o 
   5   3  10      360.20      353.69     14.23 o 
   6   3  10      232.34      250.05     14.64 o 
   7   3  10        8.24        9.90      7.41 o 
   8   3  10       12.96        4.48      8.74 o 
   9   3  10      189.77      200.40     16.19 o 
  -9   4  10      188.37      133.83     15.13 o 
  -8   4  10      185.99      194.05     16.30 o 
  -7   4  10      301.62      279.42     19.97 o 
  -6   4  10     1785.92     1780.48     26.05 o 
  -5   4  10       61.19       60.78      5.14 o 
  -4   4  10     1438.10     1470.59     22.86 o 
  -3   4  10     3222.06     3321.76     43.94 o 
  -2   4  10      412.58      361.67     11.27 o 
  -1   4  10     3420.73     3647.63     35.06 o 
   0   4  10     2439.04     2326.94     24.11 o 
   1   4  10       25.68       27.47      4.12 o 
   2   4  10      626.14      588.75     15.91 o 
   3   4  10     1334.41     1313.51     21.98 o 
   4   4  10      851.78      877.58     19.93 o 
   5   4  10     1884.67     1970.54     31.68 o 
   6   4  10      860.29      877.47     27.27 o 
   7   4  10      105.34      104.88     11.41 o 
   8   4  10     2037.96     2166.56     49.54 o 
   9   4  10        0.12      -10.18     10.18 o 
  -8   5  10       15.13        3.29      9.24 o 
  -7   5  10        1.56        8.96      7.97 o 
  -6   5  10     2275.31     2314.16     37.15 o 
  -5   5  10       13.83        4.99      4.00 o 
  -4   5  10     2710.96     2704.92     40.32 o 
  -3   5  10       77.04       94.83      7.97 o 
  -2   5  10     9876.60    10164.14     84.21 o 
  -1   5  10     1307.15     1441.23     18.99 o 
   0   5  10        2.41        0.84      2.00 o 
   1   5  10      610.67      591.85     14.50 o 
   2   5  10      161.88      170.63      9.92 o 
   3   5  10       15.22       13.01      4.06 o 
   4   5  10     1334.18     1348.03     20.78 o 
   5   5  10       20.27       18.71      3.67 o 
   6   5  10     2528.99     2591.39     48.60 o 
   7   5  10       75.21       67.30     10.23 o 
   8   5  10      237.89      216.85     17.59 o 
  -8   6  10      189.19      146.25     17.42 o 
  -7   6  10      392.69      363.62     24.26 o 
  -6   6  10      538.90      547.89     20.87 o 
  -5   6  10      940.25      940.25     24.16 o 
  -4   6  10     1198.21     1126.14     24.18 o 
  -3   6  10     2337.21     2244.54     29.59 o 
  -2   6  10     2252.13     2124.55     26.08 o 
  -1   6  10      209.00      217.06      8.58 o 
   0   6  10     1144.88     1145.83     18.94 o 
   1   6  10     1509.87     1464.98     25.68 o 
   2   6  10      360.57      364.79     12.44 o 
   3   6  10     1041.26     1062.18     20.30 o 
   4   6  10      384.33      361.17     12.11 o 
   5   6  10     2585.40     2561.30     34.56 o 
   6   6  10       42.36       20.95      7.21 o 
   7   6  10       21.41       14.08      8.33 o 
   8   6  10     1522.08     1591.84     47.56 o 
  -8   7  10       36.91       27.96     11.23 o 
  -7   7  10     1853.50     1933.02     62.67 o 
  -6   7  10      857.24      801.25     27.01 o 
  -5   7  10      483.80      491.43     25.05 o 
  -4   7  10       52.14       38.51      7.24 o 
  -3   7  10       10.13        6.74      4.35 o 
  -2   7  10        9.56        7.79      4.30 o 
  -1   7  10     1923.92     1945.96     28.94 o 
   0   7  10      255.21      254.18     10.76 o 
   1   7  10     2748.45     2832.92     37.82 o 
   2   7  10      907.77      862.13     21.72 o 
   3   7  10       48.42       59.65      6.62 o 
   4   7  10        0.53        0.72      4.67 o 
   5   7  10      106.53       66.04     10.61 o 
   6   7  10       36.15       19.83      8.93 o 
   7   7  10      270.52      270.84     19.68 o 
   8   7  10       52.79       51.91     12.08 o 
  -7   8  10      956.75      969.50     45.80 o 
  -6   8  10      379.37      406.89     22.24 o 
  -5   8  10      869.82      924.95     30.08 o 
  -4   8  10       57.59       55.61      8.67 o 
  -3   8  10       11.03        6.51      5.45 o 
  -2   8  10     1301.49     1269.10     32.29 o 
  -1   8  10       84.77       79.97      9.93 o 
   0   8  10      210.30      220.67     11.38 o 
   1   8  10      207.28      216.98     13.20 o 
   2   8  10      103.60       73.41      6.35 o 
   3   8  10     1211.52     1177.59     32.06 o 
   4   8  10     1562.84     1540.32     43.32 o 
   5   8  10     3312.73     3421.51     67.43 o 
   6   8  10       58.11       24.09     11.29 o 
   7   8  10      187.62      204.27     21.34 o 
  -7   9  10      538.62      573.96     35.46 o 
  -6   9  10      770.99      824.68     34.96 o 
  -5   9  10       11.92       16.02      6.92 o 
  -4   9  10      883.70      896.69     33.32 o 
  -3   9  10      388.71      351.27     20.82 o 
  -2   9  10     1210.34     1194.40     39.78 o 
  -1   9  10      812.83      810.89     28.45 o 
   0   9  10      950.19      888.90     28.43 o 
   1   9  10      867.82      865.35     32.02 o 
   2   9  10     1042.21     1028.21     27.47 o 
   3   9  10       81.07       59.83      9.52 o 
   4   9  10     1572.71     1641.11     50.65 o 
   5   9  10      316.92      309.57     25.50 o 
   6   9  10     1073.79     1167.37     53.47 o 
   7   9  10      108.21       66.28     14.82 o 
  -6  10  10      743.07      687.94     33.18 o 
  -5  10  10      873.60      794.95     32.85 o 
  -4  10  10       14.14       20.55      9.49 o 
  -3  10  10        5.73       -7.80     10.01 o 
  -2  10  10     1965.33     2044.09     58.10 o 
  -1  10  10        0.79       -4.88      8.62 o 
   0  10  10      605.02      618.71     28.50 o 
   1  10  10        5.23       -2.03      7.60 o 
   2  10  10     1217.10     1266.05     42.85 o 
   3  10  10      248.57      227.59     19.50 o 
   4  10  10      459.79      431.46     30.10 o 
   5  10  10      385.52      391.03     28.14 o 
   6  10  10      109.98       62.87     13.51 o 
  -5  11  10       13.27       12.97      9.24 o 
  -4  11  10      828.14      823.65     38.22 o 
  -3  11  10       20.64        4.08      9.67 o 
  -2  11  10      440.39      417.96     27.21 o 
  -1  11  10      306.50      339.03     28.05 o 
   0  11  10      164.28      185.10     17.98 o 
   1  11  10     1449.29     1523.95     53.33 o 
   2  11  10      295.05      342.57     27.60 o 
   3  11  10        2.38       16.23     12.76 o 
   4  11  10      310.43      288.11     25.82 o 
   5  11  10       29.76       38.05     13.57 o 
  -3  12  10      444.89      482.03     33.05 o 
  -2  12  10        0.77      -13.27     13.27 o 
  -1  12  10      255.84      225.37     22.29 o 
   0  12  10      149.44      123.28     18.45 o 
   1  12  10      484.30      502.28     36.07 o 
   2  12  10      202.66      202.67     22.33 o 
   3  12  10     1866.41     1883.05     79.27 o 
  -1  13  10      162.46      144.09     19.74 o 
   0  13  10        0.20      -14.87     14.87 o 
   1  13  10       35.75       49.74     21.40 o 
  -9   0  11      114.32       93.41     19.10 o 
  -7   0  11     1696.95     1666.10     47.05 o 
  -5   0  11     5153.56     5401.36     84.01 o 
  -3   0  11       44.69       25.10      4.47 o 
  -1   0  11      657.49      699.54     18.17 o 
   1   0  11     1368.68     1468.89     20.98 o 
   3   0  11     3161.79     3091.16     42.37 o 
   5   0  11      232.18      219.14     15.31 o 
   7   0  11     1122.92     1176.55     45.70 o 
   9   0  11     3557.33     3790.15    100.24 o 
  -9   1  11      160.15      143.66     16.52 o 
  -8   1  11        1.65        9.55      6.24 o 
  -7   1  11      232.18      224.04     12.82 o 
  -6   1  11      303.09      293.19     14.37 o 
  -5   1  11      132.93      128.53      9.22 o 
  -4   1  11     4769.93     4686.85     52.24 o 
  -3   1  11     3444.89     3299.38     34.50 o 
  -2   1  11      142.49      153.34      6.35 o 
  -1   1  11       94.05       51.86      3.74 o 
   0   1  11    12575.24    13142.91     89.93 o 
   1   1  11     9449.66     9636.09     45.31 o 
   2   1  11      524.51      615.30     11.12 o 
   3   1  11     1376.06     1510.90     22.04 o 
   4   1  11     3168.08     3363.37     35.65 o 
   5   1  11      378.47      366.38     12.97 o 
   6   1  11      513.93      483.93     18.62 o 
   7   1  11      854.14      877.54     27.59 o 
   8   1  11      240.03      251.95     16.76 o 
   9   1  11      417.24      468.29     24.55 o 
  -9   2  11       11.97        8.13      9.20 o 
  -8   2  11     1359.11     1374.70     39.66 o 
  -7   2  11      654.99      592.70     22.16 o 
  -6   2  11       57.15       44.20      6.89 o 
  -5   2  11      202.14      233.14     11.42 o 
  -4   2  11      337.28      298.08      8.39 o 
  -3   2  11      653.71      676.91     13.10 o 
  -2   2  11     4323.26     4416.18     33.62 o 
  -1   2  11     1625.25     1606.55     17.90 o 
   0   2  11     3630.28     3488.48     26.90 o 
   1   2  11      143.12      152.07      5.52 o 
   2   2  11     7052.15     7404.60     48.33 o 
   3   2  11      200.85      168.74      7.27 o 
   4   2  11       59.72       65.12      6.47 o 
   5   2  11       79.31       65.15      6.51 o 
   6   2  11     1931.05     1954.20     41.99 o 
   7   2  11      170.75      129.12     12.58 o 
   8   2  11      919.12      961.81     33.45 o 
   9   2  11      419.20      433.22     24.39 o 
  -9   3  11        2.26       -9.25      9.25 o 
  -8   3  11      196.58      164.99     15.15 o 
  -7   3  11      114.80       86.45     10.89 o 
  -6   3  11     1114.23     1173.75     28.60 o 
  -5   3  11      410.40      409.01     12.86 o 
  -4   3  11     2527.26     2515.32     30.19 o 
  -3   3  11     1733.24     1692.58     24.61 o 
  -2   3  11       42.57       36.14      3.63 o 
  -1   3  11      102.52       47.25      4.02 o 
   0   3  11     2496.86     2314.44     24.02 o 
   1   3  11       35.73       28.12      3.28 o 
   2   3  11     2426.55     2365.08     27.73 o 
   3   3  11     4658.99     4658.88     53.39 o 
   4   3  11     5745.47     5957.35     51.16 o 
   5   3  11        0.82       -0.71      4.05 o 
   6   3  11      345.99      328.13     17.43 o 
   7   3  11      461.31      451.03     21.81 o 
   8   3  11      335.33      339.44     19.37 o 
   9   3  11       43.87       17.33     11.11 o 
  -9   4  11        2.90       -3.12      9.91 o 
  -8   4  11      303.17      284.28     19.29 o 
  -7   4  11     2286.63     2332.99     50.45 o 
  -6   4  11      245.79      209.57     10.69 o 
  -5   4  11       33.27       19.25      3.44 o 
  -4   4  11        5.90       -0.77      3.99 o 
  -3   4  11      688.75      667.57     16.68 o 
  -2   4  11     2020.68     2125.13     25.92 o 
  -1   4  11      286.45      266.04      8.35 o 
   0   4  11      545.44      496.90     11.28 o 
   1   4  11     9541.35     9815.75     64.16 o 
   2   4  11      903.53      899.68     20.81 o 
   3   4  11     5014.91     5011.24     52.20 o 
   4   4  11      757.97      745.80     15.95 o 
   5   4  11      288.19      267.63     11.89 o 
   6   4  11       46.66       38.35      8.42 o 
   7   4  11       15.94        9.20      7.73 o 
   8   4  11      211.48      200.01     15.89 o 
   9   4  11      192.34      152.89     14.58 o 
  -8   5  11      128.38      113.37     13.95 o 
  -7   5  11      609.77      577.81     26.89 o 
  -6   5  11      327.67      293.42     12.86 o 
  -5   5  11     2479.84     2524.89     35.22 o 
  -4   5  11     1077.75     1078.88     25.17 o 
  -3   5  11      694.66      632.81     18.81 o 
  -2   5  11      312.57      288.73     12.35 o 
  -1   5  11    11467.78    11378.59     90.62 o 
   0   5  11      585.42      592.45     12.39 o 
   1   5  11      666.84      654.35     19.09 o 
   2   5  11        6.83       13.20      5.84 o 
   3   5  11       94.67      105.55     10.09 o 
   4   5  11       39.11       27.50      5.36 o 
   5   5  11      465.97      441.81     14.42 o 
   6   5  11       44.52       37.05      7.63 o 
   7   5  11     2882.51     2858.76     63.76 o 
   8   5  11       86.30       81.25     15.43 o 
  -8   6  11      535.78      563.21     32.68 o 
  -7   6  11     1033.96      993.97     36.37 o 
  -6   6  11      287.13      271.61     15.08 o 
  -5   6  11       29.13       32.73      6.54 o 
  -4   6  11     1164.17     1148.56     23.42 o 
  -3   6  11      503.97      466.82     16.22 o 
  -2   6  11     3220.19     3178.33     33.53 o 
  -1   6  11       15.71       14.05      3.81 o 
   0   6  11     1073.70     1010.28     19.94 o 
   1   6  11      604.31      608.30     15.78 o 
   2   6  11     1174.11     1197.01     21.45 o 
   3   6  11     1773.66     1689.51     24.68 o 
   4   6  11      347.23      338.65     15.14 o 
   5   6  11       58.02       57.48      7.07 o 
   6   6  11     2181.99     2210.46     49.68 o 
   7   6  11       67.43       70.46     11.50 o 
   8   6  11      562.24      573.25     28.65 o 
  -8   7  11      554.92      549.53     34.12 o 
  -7   7  11        6.46        8.10     10.35 o 
  -6   7  11      614.89      686.83     28.97 o 
  -5   7  11      652.07      653.07     27.65 o 
  -4   7  11     1379.95     1494.35     35.43 o 
  -3   7  11        2.53        6.12      3.79 o 
  -2   7  11      185.63      161.62      8.21 o 
  -1   7  11      427.72      394.58     13.33 o 
   0   7  11      469.46      485.51     15.53 o 
   1   7  11        0.93        3.35      3.95 o 
   2   7  11     1677.69     1654.21     30.88 o 
   3   7  11      153.64      131.89      8.21 o 
   4   7  11     4442.19     4525.32     72.31 o 
   5   7  11      115.68       81.60     10.26 o 
   6   7  11       54.59       36.13     10.61 o 
   7   7  11        4.40        5.26     10.75 o 
   8   7  11       32.98       28.99     10.46 o 
  -7   8  11     1947.17     1902.30     61.86 o 
  -6   8  11      312.94      288.25     21.38 o 
  -5   8  11       15.05       -4.28      8.49 o 
  -4   8  11       88.92       95.74     10.46 o 
  -3   8  11      947.79      984.71     27.54 o 
  -2   8  11     3070.80     3042.17     44.98 o 
  -1   8  11      806.74      791.38     19.19 o 
   0   8  11      635.89      597.33     19.69 o 
   1   8  11     1381.62     1330.10     28.62 o 
   2   8  11     1127.50     1065.28     23.50 o 
   3   8  11      991.21      987.09     29.25 o 
   4   8  11       99.30      107.82     12.24 o 
   5   8  11      173.51      162.87     16.58 o 
   6   8  11      949.97      927.54     38.26 o 
   7   8  11      207.30      185.31     20.67 o 
  -6   9  11        8.73        3.66     11.22 o 
  -5   9  11      276.61      217.50     17.23 o 
  -4   9  11      424.70      424.89     25.16 o 
  -3   9  11      531.56      559.28     25.40 o 
  -2   9  11        1.75        3.09      9.12 o 
  -1   9  11     2253.84     2377.67     48.93 o 
   0   9  11      388.30      365.38     19.41 o 
   1   9  11     1490.68     1508.95     38.44 o 
   2   9  11      704.99      742.40     26.85 o 
   3   9  11      481.73      469.45     25.55 o 
   4   9  11       20.80       26.69      9.56 o 
   5   9  11      234.69      232.35     20.57 o 
   6   9  11      545.40      516.81     35.32 o 
  -6  10  11      480.37      430.66     26.07 o 
  -5  10  11     1103.26     1171.22     44.10 o 
  -4  10  11      334.72      316.19     24.54 o 
  -3  10  11       26.58       33.73     10.42 o 
  -2  10  11      385.71      323.77     20.30 o 
  -1  10  11      144.46      135.05     15.86 o 
   0  10  11      805.33      851.07     36.97 o 
   1  10  11      132.33      106.38     13.07 o 
   2  10  11      314.24      252.12     19.47 o 
   3  10  11      913.44      921.13     38.96 o 
   4  10  11      160.83      119.31     22.88 o 
   5  10  11      173.20      168.84     19.39 o 
   6  10  11      385.34      339.55     27.32 o 
  -5  11  11        0.94       -1.14      7.97 o 
  -4  11  11      744.59      745.06     36.92 o 
  -3  11  11      162.13      177.76     22.45 o 
  -2  11  11        0.47       12.01     12.25 o 
  -1  11  11      348.54      315.99     25.17 o 
   0  11  11       60.87       29.72     10.21 o 
   1  11  11        2.82        0.01     11.14 o 
   2  11  11      107.22      127.02     17.07 o 
   3  11  11       14.51       16.62     10.28 o 
   4  11  11      240.75      204.28     24.68 o 
   5  11  11      290.16      282.20     27.83 o 
  -3  12  11      203.77      184.67     20.76 o 
  -2  12  11     1391.38     1511.56     62.10 o 
  -1  12  11      131.91      127.41     22.90 o 
   0  12  11      857.14      874.39     42.41 o 
   1  12  11       43.49       27.46     13.17 o 
   2  12  11      312.40      269.54     25.25 o 
   3  12  11      109.82      147.42     23.86 o 
   0  13  11      302.56      341.12     31.38 o 
  -8   0  12      162.38      158.80     16.80 o 
  -6   0  12      437.01      412.48     29.08 o 
  -4   0  12    11564.79    11405.86    138.79 o 
  -2   0  12     6874.93     6782.12     53.51 o 
   0   0  12     6667.33     6641.27     54.30 o 
   2   0  12      539.96      535.89     14.65 o 
   4   0  12      774.94      789.19     24.25 o 
   6   0  12      520.87      490.43     27.27 o 
   8   0  12     2619.77     2611.27     85.73 o 
  -9   1  12      611.90      587.37     32.34 o 
  -8   1  12      211.77      239.54     16.14 o 
  -7   1  12        6.73       13.41      6.37 o 
  -6   1  12     2065.92     2140.51     36.28 o 
  -5   1  12      206.69      211.18     12.32 o 
  -4   1  12      110.24      145.46     10.87 o 
  -3   1  12       61.42       86.79      4.49 o 
  -2   1  12     1357.30     1414.44     17.71 o 
  -1   1  12     4033.91     4103.88     31.90 o 
   0   1  12      743.75      718.56     12.31 o 
   1   1  12     1334.77     1547.58     17.23 o 
   2   1  12    13534.72    13871.58    100.39 o 
   3   1  12        8.60        7.26      3.24 o 
   4   1  12      250.78      227.24      9.99 o 
   5   1  12       68.28       59.66      6.18 o 
   6   1  12      948.52      925.82     29.54 o 
   7   1  12      156.28      135.69     13.49 o 
   8   1  12     1309.58     1379.60     42.42 o 
   9   1  12      171.77      170.14     15.86 o 
  -9   2  12      837.46      809.32     37.96 o 
  -8   2  12       27.83       23.85      8.49 o 
  -7   2  12     2011.90     1983.34     41.89 o 
  -6   2  12      311.61      269.17     13.73 o 
  -5   2  12      322.01      288.00     11.65 o 
  -4   2  12      488.22      456.89      9.29 o 
  -3   2  12       93.32       79.45      4.89 o 
  -2   2  12     1695.70     1717.52     18.55 o 
  -1   2  12     6584.72     6435.25     37.44 o 
   0   2  12      198.45      181.78      5.86 o 
   1   2  12    13397.31    13392.30     63.76 o 
   2   2  12     1280.92     1345.98     19.17 o 
   3   2  12     4849.53     4694.15     42.74 o 
   4   2  12       65.08       71.13      7.42 o 
   5   2  12      261.15      270.28     12.87 o 
   6   2  12       11.34       10.25      7.58 o 
   7   2  12      136.73      117.02     12.43 o 
   8   2  12      743.37      716.99     29.13 o 
   9   2  12     1091.91     1193.33     39.25 o 
  -9   3  12      545.31      546.06     28.97 o 
  -8   3  12      576.07      576.39     26.71 o 
  -7   3  12      109.77      103.27     10.91 o 
  -6   3  12      328.88      314.06     15.12 o 
  -5   3  12      269.31      279.16     10.85 o 
  -4   3  12       71.78       83.27      4.76 o 
  -3   3  12       69.14       39.31      4.34 o 
  -2   3  12      588.65      625.07     12.49 o 
  -1   3  12     1770.34     1783.91     18.55 o 
   0   3  12       71.69       94.00      5.23 o 
   1   3  12      351.06      331.20     10.00 o 
   2   3  12     3448.52     3480.31     33.91 o 
   3   3  12      934.21      916.13     21.59 o 
   4   3  12      529.19      506.25     14.66 o 
   5   3  12      297.95      285.40     12.87 o 
   6   3  12      528.19      491.51     21.08 o 
   7   3  12      360.39      343.86     19.27 o 
   8   3  12      349.81      364.61     20.55 o 
   9   3  12      176.17      172.86     16.22 o 
  -8   4  12      251.60      216.08     16.78 o 
  -7   4  12       91.41       61.08      9.66 o 
  -6   4  12       19.46       24.53      4.52 o 
  -5   4  12     1051.99     1035.61     20.22 o 
  -4   4  12     1190.88     1158.54     22.54 o 
  -3   4  12      858.64      856.65     21.07 o 
  -2   4  12     6815.09     6886.69     78.51 o 
  -1   4  12     2609.96     2519.56     25.92 o 
   0   4  12      829.99      797.55     14.47 o 
   1   4  12       39.47       21.99      5.29 o 
   2   4  12        2.34        4.52      4.71 o 
   3   4  12     2113.23     2071.94     33.01 o 
   4   4  12     1544.54     1638.09     29.09 o 
   5   4  12       95.40       81.40      6.82 o 
   6   4  12     3222.84     3297.26     58.13 o 
   7   4  12       15.10       14.06      7.41 o 
   8   4  12      172.77      187.77     16.56 o 
  -8   5  12      668.87      664.99     31.82 o 
  -7   5  12       76.55       85.92     11.69 o 
  -6   5  12     4235.67     4421.86     61.54 o 
  -5   5  12       25.23       22.66      5.75 o 
  -4   5  12      130.67      129.81      9.43 o 
  -3   5  12       83.90       78.92      6.77 o 
  -2   5  12     2000.64     2126.40     31.29 o 
  -1   5  12      340.19      349.46      8.87 o 
   0   5  12     1311.35     1239.06     20.34 o 
   1   5  12       36.59       47.55      6.22 o 
   2   5  12     1625.62     1518.98     29.38 o 
   3   5  12      879.73      926.32     28.12 o 
   4   5  12      287.71      304.74     14.24 o 
   5   5  12      244.15      229.16     11.49 o 
   6   5  12       47.17       48.42      7.65 o 
   7   5  12      224.68      196.98     17.30 o 
   8   5  12     1486.18     1590.60     48.59 o 
  -8   6  12        5.60       18.64     11.41 o 
  -7   6  12      237.07      192.52     16.05 o 
  -6   6  12        1.11       -0.67      7.02 o 
  -5   6  12      158.88      170.92     12.13 o 
  -4   6  12      128.44      126.24      8.74 o 
  -3   6  12       76.04       48.84      7.03 o 
  -2   6  12     7355.58     7300.52     75.90 o 
  -1   6  12     4968.47     4970.80     54.96 o 
   0   6  12      247.39      250.88     10.92 o 
   1   6  12     1406.82     1423.21     25.84 o 
   2   6  12      559.45      581.69     15.72 o 
   3   6  12      892.37      827.19     24.59 o 
   4   6  12       60.72       60.18      8.49 o 
   5   6  12       25.52       24.02      6.99 o 
   6   6  12     4175.03     4303.23     70.09 o 
   7   6  12      141.71      133.69     14.56 o 
   8   6  12        5.28       21.63      9.34 o 
  -7   7  12        7.33        2.70      9.23 o 
  -6   7  12      153.12      140.83     13.69 o 
  -5   7  12       43.12       29.95      7.56 o 
  -4   7  12      263.81      272.05     13.69 o 
  -3   7  12     1182.20     1050.29     34.23 o 
  -2   7  12      636.37      621.63     15.71 o 
  -1   7  12     1477.68     1510.58     24.75 o 
   0   7  12      117.49      117.14      9.31 o 
   1   7  12       52.34       48.73      6.04 o 
   2   7  12      675.38      676.09     22.05 o 
   3   7  12       45.62       48.78      5.70 o 
   4   7  12       68.40       52.88      8.76 o 
   5   7  12     1300.11     1235.90     34.49 o 
   6   7  12       54.01       72.39     10.85 o 
   7   7  12      190.86      195.52     18.75 o 
  -7   8  12      779.57      777.22     42.56 o 
  -6   8  12      366.68      386.92     23.48 o 
  -5   8  12        3.11        1.53      7.26 o 
  -4   8  12     1578.90     1669.78     41.29 o 
  -3   8  12        0.55        6.67      7.86 o 
  -2   8  12     1263.43     1210.78     37.14 o 
  -1   8  12     3119.16     3060.88     39.70 o 
   0   8  12       96.97       78.85      7.00 o 
   1   8  12      341.24      289.53     14.04 o 
   2   8  12       53.96       44.33      7.10 o 
   3   8  12     3092.53     3131.46     53.47 o 
   4   8  12      292.80      234.71     17.57 o 
   5   8  12       21.49       18.60      8.72 o 
   6   8  12     2307.87     2317.15     61.77 o 
   7   8  12       22.33        9.39     14.24 o 
  -6   9  12     1335.08     1379.60     44.68 o 
  -5   9  12       43.05       36.17      9.21 o 
  -4   9  12      170.75      145.88     16.03 o 
  -3   9  12      171.35      175.71     14.38 o 
  -2   9  12      170.42      157.67     14.70 o 
  -1   9  12       20.57       10.64      6.84 o 
   0   9  12     1091.82     1129.04     31.99 o 
   1   9  12       11.29        6.38      7.30 o 
   2   9  12     4041.00     4048.65     64.00 o 
   3   9  12      390.84      370.01     22.38 o 
   4   9  12      261.65      287.29     20.36 o 
   5   9  12      181.41      143.04     16.67 o 
   6   9  12      133.97      127.76     20.18 o 
  -5  10  12      106.16      117.70     15.67 o 
  -4  10  12     1799.70     1885.76     57.41 o 
  -3  10  12      317.77      315.16     20.51 o 
  -2  10  12     2709.81     2694.63     64.97 o 
  -1  10  12        0.73       -2.38     10.34 o 
   0  10  12      143.86      120.46     15.25 o 
   1  10  12      644.92      624.94     32.53 o 
   2  10  12      153.78      132.49     14.10 o 
   3  10  12       28.30       19.21     10.34 o 
   4  10  12      394.43      387.18     32.70 o 
   5  10  12       78.21       70.61     15.76 o 
  -4  11  12       54.31       53.96     12.69 o 
  -3  11  12      271.06      311.77     27.93 o 
  -2  11  12      127.61       89.15     15.56 o 
  -1  11  12     1086.68     1047.74     49.85 o 
   0  11  12      535.02      565.53     32.93 o 
   1  11  12       15.49       15.68     11.19 o 
   2  11  12      451.44      451.62     31.29 o 
   3  11  12      252.99      249.19     27.74 o 
   4  11  12       13.40       29.05     11.68 o 
  -3  12  12       14.66        8.65     12.53 o 
  -2  12  12      331.08      366.82     32.65 o 
  -1  12  12      270.43      248.34     28.63 o 
   0  12  12      129.59      135.52     18.59 o 
   1  12  12     2868.21     2986.14     86.39 o 
   2  12  12       75.84      123.51     18.73 o 
   3  12  12      412.27      403.32     38.06 o 
  -9   0  13       11.92       44.19     15.12 o 
  -7   0  13     1743.48     1716.18     55.80 o 
  -5   0  13        2.12        8.68      7.50 o 
  -3   0  13     3246.46     2866.29     50.80 o 
  -1   0  13     2049.79     1849.52     27.80 o 
   1   0  13      230.92      143.29      7.63 o 
   3   0  13     2103.14     2180.94     42.33 o 
   5   0  13      631.08      628.83     23.38 o 
   7   0  13     2892.20     2859.55     82.59 o 
   9   0  13     1941.67     2137.73     73.56 o 
  -9   1  13        3.32       12.83      9.97 o 
  -8   1  13       44.27       37.10      7.96 o 
  -7   1  13      401.72      381.04     18.32 o 
  -6   1  13     1134.05     1094.75     29.60 o 
  -5   1  13      472.51      521.58     19.82 o 
  -4   1  13       63.59       55.34      9.68 o 
  -3   1  13     1087.92      984.56     15.27 o 
  -2   1  13     7182.49     7435.84     60.39 o 
  -1   1  13     3213.75     3295.05     26.70 o 
   0   1  13      222.19      161.83      6.50 o 
   1   1  13     3018.71     3183.70     25.99 o 
   2   1  13      279.71      272.86      8.55 o 
   3   1  13      603.70      543.87     13.68 o 
   4   1  13      719.54      671.45     16.48 o 
   5   1  13       96.70      105.20      7.80 o 
   6   1  13      460.90      418.44     19.81 o 
   7   1  13     1475.25     1510.98     42.40 o 
   8   1  13     2976.74     3093.39     63.53 o 
   9   1  13       59.80       62.36     10.71 o 
  -9   2  13       13.24        3.16     13.20 o 
  -8   2  13        9.81        9.72      6.98 o 
  -7   2  13      436.15      371.34     20.65 o 
  -6   2  13     4324.52     4418.20     68.38 o 
  -5   2  13      652.54      652.75     21.53 o 
  -4   2  13     1944.94     2066.52     22.86 o 
  -3   2  13      873.31      969.79     18.25 o 
  -2   2  13      756.45      744.37     14.19 o 
  -1   2  13     1770.82     1774.41     21.29 o 
   0   2  13       14.33        4.76      2.62 o 
   1   2  13       19.71       32.25      3.55 o 
   2   2  13     7422.25     7675.70     60.50 o 
   3   2  13       95.22       83.22      5.86 o 
   4   2  13     6107.35     6200.15     74.16 o 
   5   2  13      231.09      219.57     12.10 o 
   6   2  13      346.58      326.25     15.97 o 
   7   2  13      101.62      118.22     13.78 o 
   8   2  13      772.87      728.49     29.51 o 
   9   2  13        3.26        0.40     10.97 o 
  -9   3  13        6.86       12.37      8.43 o 
  -8   3  13      526.34      519.84     25.83 o 
  -7   3  13      380.57      361.31     20.15 o 
  -6   3  13     2085.73     2168.60     46.04 o 
  -5   3  13        5.81        8.84      2.37 o 
  -4   3  13      352.64      364.94     12.47 o 
  -3   3  13     2776.53     2763.25     31.49 o 
  -2   3  13     3804.43     3691.44     44.79 o 
  -1   3  13        1.49       -1.56      2.57 o 
   0   3  13     2868.92     2599.74     30.27 o 
   1   3  13        0.44        5.54      2.14 o 
   2   3  13     2985.95     3025.13     33.43 o 
   3   3  13        9.95        9.97      3.52 o 
   4   3  13       98.82       95.91      7.08 o 
   5   3  13        2.62       10.81      4.90 o 
   6   3  13     1486.15     1477.82     36.50 o 
   7   3  13        0.39        2.11      9.26 o 
   8   3  13      307.38      320.77     19.27 o 
  -8   4  13       23.62       18.71     10.12 o 
  -7   4  13       22.96       31.12      9.97 o 
  -6   4  13      158.42      157.78     13.31 o 
  -5   4  13        3.93        1.05      3.44 o 
  -4   4  13      282.54      279.38     13.78 o 
  -3   4  13     1275.24     1197.19     25.51 o 
  -2   4  13        1.00        3.14      3.57 o 
  -1   4  13     2810.01     2668.38     32.06 o 
   0   4  13       17.55       12.84      3.47 o 
   1   4  13     3497.71     3387.16     39.35 o 
   2   4  13      471.30      480.86     16.25 o 
   3   4  13      324.05      342.22     14.33 o 
   4   4  13     2401.45     2452.38     37.08 o 
   5   4  13      332.45      284.14     12.36 o 
   6   4  13      440.19      444.37     21.12 o 
   7   4  13     1115.10     1141.24     33.56 o 
   8   4  13      116.16      101.44     12.68 o 
  -8   5  13       76.69       47.45     10.48 o 
  -7   5  13     1787.45     1836.57     50.57 o 
  -6   5  13        0.06        0.44      5.85 o 
  -5   5  13      243.36      244.77     13.70 o 
  -4   5  13      124.31       96.70      8.57 o 
  -3   5  13     4402.18     4461.27     51.18 o 
  -2   5  13      205.20      208.51      9.03 o 
  -1   5  13     2458.47     2452.11     25.75 o 
   0   5  13      564.57      539.82     13.27 o 
   1   5  13      379.59      358.64     14.90 o 
   2   5  13      397.31      415.09     16.73 o 
   3   5  13       50.38       43.72      8.67 o 
   4   5  13      554.17      514.91     19.81 o 
   5   5  13     1233.36     1305.06     29.30 o 
   6   5  13      922.87      948.99     31.36 o 
   7   5  13      853.07      841.24     33.92 o 
   8   5  13      168.89      154.49     16.49 o 
  -8   6  13       23.05       15.08     10.19 o 
  -7   6  13      320.08      330.56     22.98 o 
  -6   6  13     2477.44     2492.15     54.18 o 
  -5   6  13      272.58      252.95     14.97 o 
  -4   6  13     1351.76     1439.69     34.88 o 
  -3   6  13      357.53      313.59     14.16 o 
  -2   6  13      242.43      205.49     10.70 o 
  -1   6  13     2355.46     2333.06     28.64 o 
   0   6  13        1.80       -0.07      2.63 o 
   1   6  13     1080.53      955.54     20.74 o 
   2   6  13       40.29       41.97      6.01 o 
   3   6  13        2.82        3.30      6.15 o 
   4   6  13     6120.91     6461.55     73.16 o 
   5   6  13      132.96      126.17     11.04 o 
   6   6  13       79.07       69.21     10.86 o 
   7   6  13      269.05      250.75     18.94 o 
   8   6  13      237.53      180.86     17.89 o 
  -7   7  13        6.45        4.83     11.04 o 
  -6   7  13      585.40      591.36     28.29 o 
  -5   7  13      449.83      458.27     22.16 o 
  -4   7  13      213.95      241.89     13.41 o 
  -3   7  13       67.95       60.45      8.01 o 
  -2   7  13     3000.38     3012.35     35.13 o 
  -1   7  13      337.39      294.56     10.99 o 
   0   7  13      709.79      703.45     18.95 o 
   1   7  13      279.21      213.85     11.38 o 
   2   7  13     3593.92     3559.58     52.34 o 
   3   7  13      108.21       80.52      7.20 o 
   4   7  13      966.17      896.46     34.11 o 
   5   7  13       94.11       89.91     10.55 o 
   6   7  13      462.23      485.14     27.06 o 
   7   7  13       43.71       48.76     14.72 o 
  -7   8  13       81.38       75.64     15.53 o 
  -6   8  13      236.01      238.21     19.56 o 
  -5   8  13       18.96       16.55      7.72 o 
  -4   8  13      683.94      741.34     31.33 o 
  -3   8  13       40.38       34.67      8.43 o 
  -2   8  13     1312.36     1285.28     34.88 o 
  -1   8  13      359.22      373.23     13.49 o 
   0   8  13      622.85      592.53     19.31 o 
   1   8  13      935.76      877.21     26.77 o 
   2   8  13      217.70      230.22     15.04 o 
   3   8  13      193.57      158.42     15.10 o 
   4   8  13     4948.98     4943.34     84.17 o 
   5   8  13        0.75       -9.51      9.51 o 
   6   8  13       31.28       34.53     11.11 o 
   7   8  13       34.68       49.34     14.27 o 
  -6   9  13        0.44       16.59     10.08 o 
  -5   9  13      139.06      107.99     13.84 o 
  -4   9  13      101.56       96.21     12.91 o 
  -3   9  13      175.88      165.31     15.13 o 
  -2   9  13      345.47      330.86     18.95 o 
  -1   9  13     1546.58     1616.95     43.39 o 
   0   9  13      122.75      118.75     12.35 o 
   1   9  13      906.48      924.28     30.39 o 
   2   9  13       34.85       35.29      8.07 o 
   3   9  13     1262.71     1250.10     40.97 o 
   4   9  13      533.39      519.66     28.67 o 
   5   9  13      421.24      387.35     26.27 o 
   6   9  13       15.83       14.89     12.37 o 
  -5  10  13       11.40        6.90     10.31 o 
  -4  10  13      285.41      314.28     24.11 o 
  -3  10  13      336.11      336.64     20.11 o 
  -2  10  13       19.08       36.37     10.94 o 
  -1  10  13     1221.22     1246.33     40.80 o 
   0  10  13     1860.61     1738.07     51.30 o 
   1  10  13      335.90      303.95     22.99 o 
   2  10  13      957.09      926.40     33.15 o 
   3  10  13       19.65       14.18      9.03 o 
   4  10  13      293.04      294.67     25.95 o 
   5  10  13      106.20       75.11     15.78 o 
  -4  11  13      211.52      164.41     19.56 o 
  -3  11  13      145.77      115.22     16.32 o 
  -2  11  13     1079.32     1024.14     44.58 o 
  -1  11  13        0.97       -0.81     11.42 o 
   0  11  13      367.90      392.15     27.02 o 
   1  11  13       31.01       14.86     12.76 o 
   2  11  13       10.33       15.06     10.39 o 
   3  11  13      195.63      169.98     21.70 o 
   4  11  13       18.79       21.62     12.29 o 
  -2  12  13       59.76       56.29     17.26 o 
  -1  12  13       15.61       26.16     16.34 o 
   0  12  13        3.33       -3.26     13.84 o 
   1  12  13        5.74        5.88     10.68 o 
   2  12  13      724.09      733.98     40.50 o 
  -8   0  14      139.84      156.30     18.37 o 
  -6   0  14    12340.76    12340.72    212.98 o 
  -4   0  14      348.15      334.34     23.54 o 
  -2   0  14     7823.40     7974.16    103.55 o 
   0   0  14     1643.16     1521.47     23.70 o 
   2   0  14     2726.19     2753.52     40.67 o 
   4   0  14      586.56      550.26     20.63 o 
   6   0  14      471.80      446.39     27.65 o 
   8   0  14       23.63       15.13     11.51 o 
  -9   1  14       13.67       26.52     11.65 o 
  -8   1  14      245.15      266.20     18.30 o 
  -7   1  14      346.89      339.59     18.06 o 
  -6   1  14      749.02      762.29     26.81 o 
  -5   1  14      383.36      355.72     17.39 o 
  -4   1  14     5042.80     5210.75     99.63 o 
  -3   1  14     1393.85     1435.70     19.96 o 
  -2   1  14     2074.54     2088.93     23.34 o 
  -1   1  14      446.86      448.82     10.67 o 
   0   1  14     2505.96     2427.67     26.17 o 
   1   1  14      699.06      667.71     12.46 o 
   2   1  14       47.09       43.84      4.13 o 
   3   1  14      788.72      719.63     15.45 o 
   4   1  14     1226.08     1242.02     23.04 o 
   5   1  14       21.76       13.94      4.48 o 
   6   1  14     3770.72     3832.03     64.90 o 
   7   1  14      142.69      143.43     14.54 o 
   8   1  14      306.33      345.51     21.11 o 
   9   1  14       20.56       15.55      9.01 o 
  -9   2  14      243.37      179.37     22.73 o 
  -8   2  14       63.48       54.92     10.82 o 
  -7   2  14      249.35      209.21     15.48 o 
  -6   2  14      362.69      355.94     20.42 o 
  -5   2  14      159.35      166.70     12.69 o 
  -4   2  14       31.95       31.44      3.69 o 
  -3   2  14     2309.88     2354.17     28.77 o 
  -2   2  14     3031.66     3127.62     40.34 o 
  -1   2  14     5559.66     5578.38     44.72 o 
   0   2  14        4.72       10.77      3.14 o 
   1   2  14      611.16      563.81     11.93 o 
   2   2  14        0.74        6.52      3.56 o 
   3   2  14       38.75       26.60      3.80 o 
   4   2  14       63.77       64.64      6.16 o 
   5   2  14      664.05      709.44     20.93 o 
   6   2  14      836.17      818.60     25.49 o 
   7   2  14     3520.22     3577.89     68.24 o 
   8   2  14     1468.55     1509.55     42.61 o 
   9   2  14      466.20      495.01     27.61 o 
  -8   3  14       13.16       15.91      8.03 o 
  -7   3  14      345.34      330.86     20.58 o 
  -6   3  14      390.86      374.38     23.35 o 
  -5   3  14     1009.63      962.32     23.69 o 
  -4   3  14       62.37       77.83      6.46 o 
  -3   3  14       28.82       31.53      4.64 o 
  -2   3  14       71.89       59.87      4.90 o 
  -1   3  14       22.28       31.05      3.74 o 
   0   3  14      110.63       89.02      6.18 o 
   1   3  14      285.17      230.10      7.63 o 
   2   3  14      394.82      357.68     12.63 o 
   3   3  14     5241.24     5373.62     53.07 o 
   4   3  14     1615.05     1701.32     26.17 o 
   5   3  14       73.37       55.66      7.09 o 
   6   3  14     1639.04     1720.11     43.02 o 
   7   3  14      547.85      526.26     23.96 o 
   8   3  14      165.26      138.85     14.06 o 
  -8   4  14     1111.29     1160.82     41.42 o 
  -7   4  14      422.52      383.81     23.96 o 
  -6   4  14     2589.52     2563.01     55.39 o 
  -5   4  14       68.65       53.72      6.45 o 
  -4   4  14     1224.16     1229.58     23.73 o 
  -3   4  14     1288.61     1311.30     23.20 o 
  -2   4  14       19.92       14.26      3.87 o 
  -1   4  14     1779.14     1799.95     23.63 o 
   0   4  14      206.73      172.23      7.63 o 
   1   4  14        8.44       11.14      4.54 o 
   2   4  14     2385.87     2480.96     36.37 o 
   3   4  14      160.67      142.57      9.54 o 
   4   4  14     2766.50     2832.64     36.97 o 
   5   4  14       13.10       11.46      5.48 o 
   6   4  14       86.15       59.06      8.04 o 
   7   4  14       59.07       53.65     10.25 o 
   8   4  14      101.24       80.80     16.05 o 
  -8   5  14      101.92       93.13     14.25 o 
  -7   5  14      155.50      157.84     15.46 o 
  -6   5  14       11.09        6.96      6.90 o 
  -5   5  14       62.98       48.05      7.85 o 
  -4   5  14     1955.73     2049.52     39.79 o 
  -3   5  14       16.67        8.56      5.76 o 
  -2   5  14     7256.85     7345.59     59.29 o 
  -1   5  14      253.12      243.31     10.04 o 
   0   5  14      662.66      564.56     13.01 o 
   1   5  14      138.58      129.04     10.27 o 
   2   5  14      952.12      908.54     23.83 o 
   3   5  14       41.56       31.22      8.14 o 
   4   5  14     2627.31     2711.57     44.05 o 
   5   5  14      165.45      150.71     10.97 o 
   6   5  14     2866.80     3001.44     57.60 o 
   7   5  14        0.48        7.74     11.12 o 
   8   5  14     1149.46     1240.61     43.46 o 
  -8   6  14      387.08      393.29     27.92 o 
  -7   6  14       24.93       17.04     11.33 o 
  -6   6  14      321.31      339.39     24.07 o 
  -5   6  14       15.88        8.50      6.36 o 
  -4   6  14      901.65      939.94     32.42 o 
  -3   6  14     2842.45     2853.91     41.88 o 
  -2   6  14       89.29       92.65      7.20 o 
  -1   6  14     4515.96     4568.73     36.32 o 
   0   6  14     1756.28     1713.71     26.12 o 
   1   6  14       69.65       77.17      9.25 o 
   2   6  14      132.29      118.34      9.88 o 
   3   6  14      991.87      905.06     28.44 o 
   4   6  14     2663.50     2695.68     45.54 o 
   5   6  14       35.97       42.27      7.54 o 
   6   6  14      104.73       86.43     12.05 o 
   7   6  14     2174.15     2265.52     55.47 o 
  -7   7  14      292.53      272.69     27.66 o 
  -6   7  14       13.60       25.09     15.48 o 
  -5   7  14     1249.52     1378.11     36.44 o 
  -4   7  14       31.38       15.22      6.31 o 
  -3   7  14       38.92       41.74      7.91 o 
  -2   7  14       77.47       65.56      6.04 o 
  -1   7  14      176.28      132.55      7.68 o 
   0   7  14       38.52       30.66      5.00 o 
   1   7  14      504.02      371.88     17.41 o 
   2   7  14     1173.12     1224.98     31.73 o 
   3   7  14     4226.82     4174.55     51.31 o 
   4   7  14      979.29     1059.72     33.66 o 
   5   7  14      792.36      808.70     29.01 o 
   6   7  14       62.76       38.93     10.92 o 
   7   7  14       38.75       46.00     12.65 o 
  -7   8  14       20.00       10.04     12.06 o 
  -6   8  14      830.42      761.63     38.45 o 
  -5   8  14       47.77       32.49      9.24 o 
  -4   8  14      120.79      112.67     12.70 o 
  -3   8  14      422.58      420.73     24.85 o 
  -2   8  14      326.77      293.00     15.27 o 
  -1   8  14     3908.68     3829.44     54.50 o 
   0   8  14       29.89       19.09      5.16 o 
   1   8  14        5.83       10.71      6.72 o 
   2   8  14       19.73       23.87      7.03 o 
   3   8  14       25.25       20.88      8.41 o 
   4   8  14     1316.95     1314.54     41.79 o 
   5   8  14      377.06      382.27     25.41 o 
   6   8  14       11.09       36.85     11.75 o 
  -6   9  14      112.10       80.89     15.67 o 
  -5   9  14       31.18       29.87     11.10 o 
  -4   9  14     2087.98     2274.50     54.16 o 
  -3   9  14        7.05        9.55      8.15 o 
  -2   9  14     1790.23     1788.92     52.33 o 
  -1   9  14      654.37      669.44     27.10 o 
   0   9  14      979.56      999.24     32.42 o 
   1   9  14      403.20      402.46     21.29 o 
   2   9  14      255.55      204.02     15.38 o 
   3   9  14      604.80      635.52     28.88 o 
   4   9  14      879.84      846.75     35.85 o 
   5   9  14       19.02       14.53      9.76 o 
   6   9  14     1428.41     1572.66     60.77 o 
  -5  10  14       11.26       15.69     12.68 o 
  -4  10  14      713.26      751.11     37.22 o 
  -3  10  14      772.04      741.59     29.34 o 
  -2  10  14       51.81       40.64     12.34 o 
  -1  10  14      467.92      448.22     25.37 o 
   0  10  14        3.65       -1.67      9.92 o 
   1  10  14       25.94       36.42     10.46 o 
   2  10  14     1723.65     1765.99     52.53 o 
   3  10  14      183.74      166.08     17.50 o 
   4  10  14      266.08      274.15     25.61 o 
   5  10  14        1.98      -12.36     12.36 o 
  -4  11  14      304.22      294.59     26.91 o 
  -3  11  14      161.10      174.96     19.48 o 
  -2  11  14      215.41      234.49     23.72 o 
  -1  11  14       70.91       37.11     12.68 o 
   0  11  14      295.82      303.94     24.39 o 
   1  11  14       39.75       25.86     10.28 o 
   2  11  14       40.84       32.66     19.52 o 
   3  11  14      477.69      491.97     34.22 o 
   4  11  14       72.47       64.79     17.25 o 
  -2  12  14      195.99      187.53     24.49 o 
  -1  12  14     1537.34     1556.14     64.26 o 
   0  12  14        3.19        7.53     11.35 o 
   1  12  14       81.18       76.87     14.27 o 
   2  12  14       88.63       67.74     17.63 o 
  -9   0  15       11.46        6.78     21.36 o 
  -7   0  15        4.81       -6.73     11.10 o 
  -5   0  15     9714.81     9585.18    190.68 o 
  -3   0  15      461.83      432.33     16.19 o 
  -1   0  15     4530.69     4626.64     58.43 o 
   1   0  15      510.97      550.11     19.77 o 
   3   0  15      266.46      251.05     14.90 o 
   5   0  15     5301.58     5389.15     81.81 o 
   7   0  15     2396.12     2393.25     81.42 o 
  -8   1  15       53.20       52.64     10.67 o 
  -7   1  15      433.27      469.85     23.23 o 
  -6   1  15      701.64      689.64     24.39 o 
  -5   1  15      211.46      192.47     12.49 o 
  -4   1  15      706.86      695.47     18.03 o 
  -3   1  15      225.63      207.19      8.29 o 
  -2   1  15      308.18      253.07      9.41 o 
  -1   1  15     4731.94     4927.31     36.28 o 
   0   1  15      366.20      325.94     11.10 o 
   1   1  15     2127.97     2000.99     21.91 o 
   2   1  15      562.85      598.63     13.42 o 
   3   1  15      691.20      640.52     15.03 o 
   4   1  15       56.76       46.33      5.66 o 
   5   1  15     1267.16     1227.70     26.42 o 
   6   1  15     1772.05     1837.07     39.07 o 
   7   1  15      891.57      862.35     31.42 o 
   8   1  15      289.91      312.79     21.09 o 
  -8   2  15      333.94      328.36     21.75 o 
  -7   2  15      124.15      116.23     13.11 o 
  -6   2  15     1589.82     1549.57     43.32 o 
  -5   2  15        8.56        4.12      4.74 o 
  -4   2  15      409.04      431.79     10.90 o 
  -3   2  15        3.44        7.30      2.89 o 
  -2   2  15     5068.29     5012.86     59.61 o 
  -1   2  15     3060.37     3130.32     38.55 o 
   0   2  15     4319.63     4182.58     39.23 o 
   1   2  15        5.02        4.39      2.76 o 
   2   2  15     5200.38     5273.54     44.30 o 
   3   2  15     2201.86     2243.55     27.42 o 
   4   2  15      548.05      517.04     15.59 o 
   5   2  15      378.16      357.40     15.98 o 
   6   2  15      180.88      170.92     12.34 o 
   7   2  15       76.98       51.95     10.57 o 
   8   2  15      545.75      571.83     26.88 o 
  -8   3  15        2.33        0.81      8.72 o 
  -7   3  15       14.69        8.25      8.12 o 
  -6   3  15     1351.57     1358.26     43.24 o 
  -5   3  15      268.47      254.07     11.60 o 
  -4   3  15      273.65      278.13     11.06 o 
  -3   3  15     1533.05     1598.28     24.91 o 
  -2   3  15     1544.23     1483.03     21.61 o 
  -1   3  15      502.05      501.99     14.08 o 
   0   3  15      341.67      348.58      9.86 o 
   1   3  15      678.31      616.67     13.23 o 
   2   3  15     3083.07     3201.28     36.58 o 
   3   3  15       96.15      100.57      7.81 o 
   4   3  15     7387.15     7679.43     84.63 o 
   5   3  15      638.15      639.43     22.88 o 
   6   3  15      147.23      130.17     13.28 o 
   7   3  15       50.32       30.40      8.06 o 
   8   3  15      669.35      664.21     29.86 o 
  -8   4  15      228.47      236.39     20.75 o 
  -7   4  15      180.05      163.82     15.97 o 
  -6   4  15      976.47      966.48     32.71 o 
  -5   4  15     3314.06     3537.49     54.60 o 
  -4   4  15     1049.78      961.36     21.10 o 
  -3   4  15     3738.49     3737.22     39.76 o 
  -2   4  15      288.78      261.22     11.14 o 
  -1   4  15     3310.42     3460.66     37.96 o 
   0   4  15      395.75      408.98     12.48 o 
   1   4  15        6.45        7.82      3.90 o 
   2   4  15      624.37      655.40     21.41 o 
   3   4  15        5.03        5.31      4.62 o 
   4   4  15     1031.07     1065.66     23.23 o 
   5   4  15     2998.18     3085.67     46.11 o 
   6   4  15       83.56       62.93      8.93 o 
   7   4  15       30.56       22.59      8.45 o 
   8   4  15      325.05      317.20     24.19 o 
  -8   5  15      285.44      275.73     22.64 o 
  -7   5  15      221.19      223.96     19.20 o 
  -6   5  15       95.76       95.97     14.90 o 
  -5   5  15      467.93      452.82     20.09 o 
  -4   5  15       40.68       32.70      7.37 o 
  -3   5  15      232.68      192.38     11.91 o 
  -2   5  15      356.52      375.02     14.12 o 
  -1   5  15     1762.65     1778.38     27.88 o 
   0   5  15       77.57       50.19      5.36 o 
   1   5  15      732.52      735.29     21.30 o 
   2   5  15        8.02       10.55      5.50 o 
   3   5  15     2901.31     2956.06     40.33 o 
   4   5  15        4.62       -5.10      7.58 o 
   5   5  15       28.69       25.07      8.16 o 
   6   5  15       95.34      101.43     12.06 o 
   7   5  15     1355.36     1366.42     45.35 o 
   8   5  15      102.38      107.50     14.64 o 
  -7   6  15      417.04      402.29     30.20 o 
  -6   6  15      994.06      914.53     41.56 o 
  -5   6  15     1272.79     1345.04     36.81 o 
  -4   6  15       31.78       26.68      6.78 o 
  -3   6  15     2270.54     2325.51     43.12 o 
  -2   6  15     3519.52     3417.87     38.45 o 
  -1   6  15     3030.16     2965.07     35.39 o 
   0   6  15      980.89      904.25     18.43 o 
   1   6  15      115.41       75.60      8.50 o 
   2   6  15     5205.32     5258.84     69.25 o 
   3   6  15      420.83      446.83     15.25 o 
   4   6  15       67.49       45.86      7.27 o 
   5   6  15      285.62      275.91     16.42 o 
   6   6  15      264.38      299.84     21.66 o 
   7   6  15      149.76      103.49     14.18 o 
  -7   7  15        0.22       18.90     17.44 o 
  -6   7  15      767.56      750.22     40.26 o 
  -5   7  15        0.09        4.69      7.10 o 
  -4   7  15     1653.55     1826.18     49.07 o 
  -3   7  15      580.82      579.83     24.58 o 
  -2   7  15      412.19      409.98     17.26 o 
  -1   7  15        3.53        2.35      3.62 o 
   0   7  15     1437.83     1431.03     26.19 o 
   1   7  15       24.64       24.96      6.98 o 
   2   7  15     5137.31     4991.14     76.36 o 
   3   7  15      172.60      179.53     12.60 o 
   4   7  15     1918.12     1992.17     45.77 o 
   5   7  15     1299.11     1249.71     39.53 o 
   6   7  15       92.28       84.29     14.36 o 
   7   7  15        1.66       -2.11     11.84 o 
  -6   8  15      592.97      574.79     37.82 o 
  -5   8  15       38.20       49.01      8.88 o 
  -4   8  15       13.70       15.63      7.39 o 
  -3   8  15       63.37       71.22     13.51 o 
  -2   8  15      328.39      335.41     21.72 o 
  -1   8  15     2509.44     2477.83     44.51 o 
   0   8  15     1448.67     1480.96     40.05 o 
   1   8  15       63.11       39.91      8.59 o 
   2   8  15     2711.36     2629.16     49.12 o 
   3   8  15      877.82      898.25     34.81 o 
   4   8  15       85.07       73.52     11.31 o 
   5   8  15      463.38      438.22     28.09 o 
   6   8  15       20.25       -0.65     11.50 o 
  -6   9  15       23.48       25.23     13.16 o 
  -5   9  15      154.08      136.74     18.00 o 
  -4   9  15      332.94      325.95     22.33 o 
  -3   9  15      109.40      107.18     12.05 o 
  -2   9  15        8.11        8.62      8.27 o 
  -1   9  15      993.08      889.23     34.72 o 
   0   9  15      918.87      858.62     30.36 o 
   1   9  15      656.67      629.75     26.93 o 
   2   9  15      338.06      318.46     19.54 o 
   3   9  15      275.32      225.83     18.37 o 
   4   9  15        1.15       15.79      8.86 o 
   5   9  15      305.04      325.24     24.64 o 
   6   9  15      608.68      643.14     37.74 o 
  -5  10  15      440.15      510.77     34.88 o 
  -4  10  15      122.77      100.82     13.84 o 
  -3  10  15     1192.11     1247.11     43.87 o 
  -2  10  15       50.78       46.53     12.43 o 
  -1  10  15      704.33      681.20     35.06 o 
   0  10  15       22.21       15.51      7.96 o 
   1  10  15       16.14       10.23      9.99 o 
   2  10  15       23.20       21.53      8.98 o 
   3  10  15       96.03       97.50     14.43 o 
   4  10  15        7.20       -6.40     10.67 o 
   5  10  15     1361.35     1542.66     61.83 o 
  -3  11  15       15.70       11.89     10.28 o 
  -2  11  15      798.71      809.52     42.43 o 
  -1  11  15      485.22      507.13     34.81 o 
   0  11  15       13.71       15.95     12.65 o 
   1  11  15      233.51      217.16     22.70 o 
   2  11  15      558.42      557.39     35.56 o 
   3  11  15      111.68       95.79     16.89 o 
  -1  12  15       55.96       36.31     13.58 o 
   0  12  15     1448.61     1564.32     55.47 o 
   1  12  15        3.04       -2.20     11.20 o 
  -8   0  16      531.12      410.81     34.45 o 
  -6   0  16       35.42       50.08     12.84 o 
  -4   0  16      459.79      444.71     18.08 o 
  -2   0  16      637.60      546.19     20.54 o 
   0   0  16     7769.35     7853.11     86.13 o 
   2   0  16      317.04      302.34     14.66 o 
   4   0  16     1254.46     1112.65     38.43 o 
   6   0  16      409.87      420.50     26.65 o 
   8   0  16     1487.02     1516.17     61.37 o 
  -8   1  16      104.93       93.77     12.78 o 
  -7   1  16       84.77       86.98     14.99 o 
  -6   1  16     5192.89     5310.45     65.91 o 
  -5   1  16      558.96      512.65     20.21 o 
  -4   1  16     1037.65     1054.84     20.94 o 
  -3   1  16       80.13       75.43      5.83 o 
  -2   1  16      199.32      239.51      9.42 o 
  -1   1  16     3520.54     3691.55     32.91 o 
   0   1  16      238.51      251.64     10.43 o 
   1   1  16      940.45      858.77     15.19 o 
   2   1  16     1819.19     1887.64     25.18 o 
   3   1  16      352.38      347.02     12.07 o 
   4   1  16     1772.48     1733.02     29.69 o 
   5   1  16      101.65       98.26      9.76 o 
   6   1  16       82.30       65.32      8.78 o 
   7   1  16      203.35      165.71     14.59 o 
   8   1  16       28.90       15.71      9.87 o 
  -8   2  16      100.56       87.73     13.01 o 
  -7   2  16     1109.68     1124.86     39.06 o 
  -6   2  16      245.33      218.10     16.58 o 
  -5   2  16     3217.94     3151.08     64.12 o 
  -4   2  16      185.12      167.60      7.03 o 
  -3   2  16       58.77       64.54      5.15 o 
  -2   2  16       32.14       38.38      3.58 o 
  -1   2  16      193.19      174.60      8.88 o 
   0   2  16      217.87      225.78      9.71 o 
   1   2  16     1201.70     1142.07     19.50 o 
   2   2  16      639.97      609.82     14.54 o 
   3   2  16     5743.52     5881.26     52.12 o 
   4   2  16      641.39      629.83     17.49 o 
   5   2  16     2736.17     2667.77     46.77 o 
   6   2  16     1499.21     1499.92     38.41 o 
   7   2  16        8.52        4.46      8.39 o 
   8   2  16      176.66      154.11     14.80 o 
  -8   3  16       37.92       62.83     12.99 o 
  -7   3  16      463.03      461.52     26.81 o 
  -6   3  16     1252.09     1239.35     43.05 o 
  -5   3  16        9.87        3.55      3.41 o 
  -4   3  16      337.52      307.55     13.49 o 
  -3   3  16      158.78      157.36      8.56 o 
  -2   3  16     1042.68     1032.99     22.04 o 
  -1   3  16     4507.13     4624.41     43.31 o 
   0   3  16       85.38       95.41      5.45 o 
   1   3  16     1165.16     1075.55     18.29 o 
   2   3  16     1283.19     1421.08     24.40 o 
   3   3  16      668.19      686.86     19.44 o 
   4   3  16     3076.95     3177.99     53.88 o 
   5   3  16       72.64       50.70      8.01 o 
   6   3  16       68.55       53.51      9.10 o 
   7   3  16     1733.88     1736.98     45.05 o 
   8   3  16        9.57        7.64      8.92 o 
  -8   4  16      122.31       69.15     11.95 o 
  -7   4  16        1.42        1.15      8.99 o 
  -6   4  16      170.48      147.34     14.93 o 
  -5   4  16      750.47      735.62     22.83 o 
  -4   4  16      231.26      225.22     10.76 o 
  -3   4  16       24.32       21.06      4.87 o 
  -2   4  16     1679.98     1676.00     29.75 o 
  -1   4  16      784.15      779.13     15.21 o 
   0   4  16     5942.33     5894.52     49.12 o 
   1   4  16     3791.14     3740.52     38.02 o 
   2   4  16       22.56       22.06      5.42 o 
   3   4  16      683.82      710.38     20.21 o 
   4   4  16       16.13       18.78      5.76 o 
   5   4  16       26.90       20.96      6.01 o 
   6   4  16       13.18       16.84      8.90 o 
   7   4  16      465.37      460.41     23.39 o 
   8   4  16      349.02      346.36     24.75 o 
  -8   5  16      144.18      133.88     17.77 o 
  -7   5  16       48.51       50.94     12.04 o 
  -6   5  16     1173.99     1148.85     43.16 o 
  -5   5  16      187.18      171.69     12.23 o 
  -4   5  16      815.94      867.21     28.01 o 
  -3   5  16        1.37        1.61      4.86 o 
  -2   5  16      467.00      436.04     14.92 o 
  -1   5  16       11.51        8.95      4.13 o 
   0   5  16     3798.66     3793.87     37.87 o 
   1   5  16      807.40      751.71     23.64 o 
   2   5  16      764.51      800.09     23.42 o 
   3   5  16      262.25      225.73     12.65 o 
   4   5  16     7725.12     8100.52    103.32 o 
   5   5  16       15.81       18.86      7.54 o 
   6   5  16       32.22       34.11      9.60 o 
   7   5  16       16.82       15.00     10.57 o 
   8   5  16      330.53      372.49     25.68 o 
  -7   6  16      224.77      256.58     22.24 o 
  -6   6  16       29.36       34.72     13.93 o 
  -5   6  16      917.97      930.78     28.21 o 
  -4   6  16      295.05      318.84     20.07 o 
  -3   6  16     1317.88     1388.84     38.40 o 
  -2   6  16     3819.34     3893.22     43.35 o 
  -1   6  16      120.18      133.35      8.76 o 
   0   6  16       28.10       23.04      3.75 o 
   1   6  16      757.27      681.00     22.46 o 
   2   6  16       12.24        7.73      6.24 o 
   3   6  16     2004.62     2007.78     37.41 o 
   4   6  16       14.09        4.95      6.65 o 
   5   6  16     1011.49      987.30     32.29 o 
   6   6  16       22.85       40.51      9.94 o 
   7   6  16       78.36       45.16     13.08 o 
  -7   7  16      290.02      345.30     39.26 o 
  -6   7  16        3.62       11.27     12.46 o 
  -5   7  16      609.69      631.06     25.91 o 
  -4   7  16       83.65       90.10     12.73 o 
  -3   7  16     3610.12     3807.41     58.04 o 
  -2   7  16      357.81      342.39     19.62 o 
  -1   7  16      309.10      334.85     17.44 o 
   0   7  16      408.09      413.63     16.41 o 
   1   7  16     1238.00     1132.64     33.54 o 
   2   7  16       12.19       10.44      3.98 o 
   3   7  16      266.49      264.95     15.09 o 
   4   7  16      638.79      603.91     24.84 o 
   5   7  16        6.35       -3.16      9.96 o 
   6   7  16      161.35      162.63     18.23 o 
   7   7  16      289.78      249.78     22.58 o 
  -6   8  16      110.14      106.98     22.37 o 
  -5   8  16      553.42      543.80     31.56 o 
  -4   8  16      320.40      310.57     19.14 o 
  -3   8  16      127.83      119.91     13.25 o 
  -2   8  16      252.04      263.83     19.68 o 
  -1   8  16      129.23       98.19      9.91 o 
   0   8  16      268.76      295.28     17.60 o 
   1   8  16      590.90      571.98     27.28 o 
   2   8  16       45.24       45.73      8.74 o 
   3   8  16     3260.96     3408.40     75.32 o 
   4   8  16       53.82       55.50     10.99 o 
   5   8  16      332.74      311.80     24.56 o 
   6   8  16        4.89       17.96     13.72 o 
  -5   9  16       39.52       22.17     13.34 o 
  -4   9  16     1157.05     1284.50     41.09 o 
  -3   9  16      507.78      494.00     27.25 o 
  -2   9  16       31.80       35.59      9.00 o 
  -1   9  16       87.05       71.51     10.75 o 
   0   9  16     1069.55      965.14     32.81 o 
   1   9  16      407.86      381.84     22.79 o 
   2   9  16      722.95      707.90     30.61 o 
   3   9  16        8.71        0.94      8.73 o 
   4   9  16     2447.09     2610.99     62.75 o 
   5   9  16       76.46       76.90     13.82 o 
  -4  10  16       50.67       44.78     11.42 o 
  -3  10  16      172.04      144.42     16.29 o 
  -2  10  16       57.81       66.24     13.81 o 
  -1  10  16      134.57      117.61     16.49 o 
   0  10  16     1968.41     1895.87     50.97 o 
   1  10  16      206.45      167.07     17.49 o 
   2  10  16       78.62       73.42     12.64 o 
   3  10  16      311.96      345.71     24.45 o 
   4  10  16      247.59      244.88     25.22 o 
  -3  11  16      196.87      184.70     18.96 o 
  -2  11  16      140.90       97.72     18.40 o 
  -1  11  16      662.48      656.75     36.35 o 
   0  11  16      139.58      110.75     16.72 o 
   1  11  16      206.29      177.38     23.11 o 
   2  11  16       16.16       15.03     13.56 o 
   3  11  16       35.38       21.57     12.70 o 
   0  12  16       74.06       75.18     19.63 o 
  -7   0  17     3438.39     3521.67     92.54 o 
  -5   0  17     3863.55     3764.60     98.11 o 
  -3   0  17      375.43      357.97     15.66 o 
  -1   0  17     5630.31     5901.28     76.51 o 
   1   0  17       93.20       69.50      7.63 o 
   3   0  17     4755.95     4705.67     72.08 o 
   5   0  17     2727.14     2684.50     58.38 o 
   7   0  17      507.05      477.27     36.61 o 
  -8   1  17      274.68      263.28     19.42 o 
  -7   1  17      277.41      302.92     18.58 o 
  -6   1  17     1523.73     1510.63     38.30 o 
  -5   1  17      376.26      378.61     19.63 o 
  -4   1  17       20.65       20.23      3.01 o 
  -3   1  17      850.01      970.63     18.43 o 
  -2   1  17     1070.83     1063.09     19.45 o 
  -1   1  17     6962.05     6849.81     69.39 o 
   0   1  17     6279.84     6302.23     51.33 o 
   1   1  17      183.59      165.79      7.30 o 
   2   1  17       74.19       60.09      5.72 o 
   3   1  17      312.70      296.25     11.97 o 
   4   1  17     2202.36     2205.25     34.60 o 
   5   1  17     1353.04     1346.37     32.75 o 
   6   1  17       64.35       51.99      9.15 o 
   7   1  17      205.57      173.31     14.91 o 
   8   1  17      524.28      509.91     27.50 o 
  -8   2  17        6.16       -8.71      8.71 o 
  -7   2  17       51.94       51.39      8.74 o 
  -6   2  17       69.67       80.32     11.01 o 
  -5   2  17      136.82       92.69     12.29 o 
  -4   2  17      310.95      282.37     10.10 o 
  -3   2  17      388.70      379.53     10.45 o 
  -2   2  17     1459.65     1383.81     23.60 o 
  -1   2  17      210.29      237.27     11.70 o 
   0   2  17     1088.56     1089.90     21.26 o 
   1   2  17      721.12      710.19     16.45 o 
   2   2  17      430.91      401.21     12.25 o 
   3   2  17     1323.67     1374.86     26.08 o 
   4   2  17       31.66       29.32      5.22 o 
   5   2  17       70.33       72.23      9.18 o 
   6   2  17     1550.55     1646.18     40.06 o 
   7   2  17        0.20        6.59     10.89 o 
   8   2  17       38.39       26.62      9.88 o 
  -8   3  17      374.10      331.05     26.37 o 
  -7   3  17       41.41       29.43      9.06 o 
  -6   3  17      998.83     1109.14     36.69 o 
  -5   3  17        6.54        1.22      5.26 o 
  -4   3  17       52.20       54.70      6.33 o 
  -3   3  17      699.58      730.81     21.37 o 
  -2   3  17      172.30      146.78      8.89 o 
  -1   3  17      924.64      877.11     21.04 o 
   0   3  17     5315.99     5362.98     66.67 o 
   1   3  17     1756.05     1734.93     23.37 o 
   2   3  17     7988.92     8122.53     74.33 o 
   3   3  17     4319.50     4508.08     52.97 o 
   4   3  17      268.99      280.62     14.95 o 
   5   3  17        4.47       11.93      7.19 o 
   6   3  17       69.99       46.10      8.98 o 
   7   3  17      628.16      649.21     28.94 o 
   8   3  17      251.56      264.15     22.20 o 
  -8   4  17      550.82      560.97     36.92 o 
  -7   4  17      556.07      588.88     31.81 o 
  -6   4  17       23.62       15.51      9.29 o 
  -5   4  17     7208.86     7322.63    127.78 o 
  -4   4  17     2184.37     2227.56     52.90 o 
  -3   4  17      503.94      487.16     18.24 o 
  -2   4  17      193.01      212.75     11.04 o 
  -1   4  17     3467.16     3458.89     41.39 o 
   0   4  17      390.41      383.66     11.57 o 
   1   4  17      142.68      140.98      8.74 o 
   2   4  17        4.59        5.41      5.24 o 
   3   4  17     3002.88     3039.15     43.07 o 
   4   4  17      146.01      122.13      9.95 o 
   5   4  17       44.68       29.46      7.00 o 
   6   4  17       16.14       12.60      9.30 o 
   7   4  17       26.18       25.77     10.12 o 
   8   4  17       26.74       31.42      9.99 o 
  -7   5  17        1.74        9.89      9.46 o 
  -6   5  17       17.31       10.93      9.05 o 
  -5   5  17     1689.58     1734.42     44.77 o 
  -4   5  17      683.10      690.11     24.55 o 
  -3   5  17      468.76      521.67     22.44 o 
  -2   5  17      891.28      888.18     24.08 o 
  -1   5  17      165.33      145.16      8.58 o 
   0   5  17        8.91       12.54      3.75 o 
   1   5  17      626.48      617.14     21.87 o 
   2   5  17       17.93       14.54      5.81 o 
   3   5  17     1019.01     1028.27     28.46 o 
   4   5  17        5.96        7.22      7.21 o 
   5   5  17     3324.52     3271.93     61.11 o 
   6   5  17        5.45       -5.18     10.93 o 
   7   5  17     1099.71     1117.95     41.81 o 
  -7   6  17      662.67      730.97     45.31 o 
  -6   6  17      237.14      235.69     22.61 o 
  -5   6  17     1032.03     1036.22     34.17 o 
  -4   6  17     1588.76     1703.16     47.70 o 
  -3   6  17      844.03      891.09     27.26 o 
  -2   6  17      548.38      507.99     19.05 o 
  -1   6  17       60.91       58.98      6.47 o 
   0   6  17      780.41      776.22     18.48 o 
   1   6  17      636.15      602.52     22.09 o 
   2   6  17        0.63       10.52      6.96 o 
   3   6  17      183.17      168.33     11.94 o 
   4   6  17      678.05      700.23     29.19 o 
   5   6  17       37.94       39.54      8.88 o 
   6   6  17       37.55       47.99     10.71 o 
   7   6  17      158.70      169.96     17.68 o 
  -6   7  17      431.59      438.58     30.95 o 
  -5   7  17       50.70       33.90     10.09 o 
  -4   7  17      165.68      161.37     15.56 o 
  -3   7  17       13.71       11.28      7.84 o 
  -2   7  17      136.36      144.93     14.00 o 
  -1   7  17      134.72      101.80     11.12 o 
   0   7  17     3753.58     3684.53     53.88 o 
   1   7  17      154.54      125.17     13.08 o 
   2   7  17     2615.72     2714.21     42.05 o 
   3   7  17       20.91       11.91      5.31 o 
   4   7  17     1063.01     1088.31     37.25 o 
   5   7  17      538.15      524.15     34.42 o 
   6   7  17       32.78       32.00     11.62 o 
  -6   8  17       10.17       28.83     16.86 o 
  -5   8  17      142.77      149.17     18.66 o 
  -4   8  17      696.65      734.65     30.40 o 
  -3   8  17      505.44      500.91     24.92 o 
  -2   8  17      194.20      205.56     18.07 o 
  -1   8  17      965.13      928.84     32.21 o 
   0   8  17      993.50      900.76     29.95 o 
   1   8  17      281.44      291.86     21.96 o 
   2   8  17       16.42        9.20      7.68 o 
   3   8  17     2382.35     2518.46     63.78 o 
   4   8  17      946.15      953.88     38.03 o 
   5   8  17      765.28      773.30     37.46 o 
   6   8  17       15.62       11.52     11.93 o 
  -5   9  17      491.81      477.28     28.67 o 
  -4   9  17      200.48      182.73     16.14 o 
  -3   9  17      428.51      460.48     27.75 o 
  -2   9  17     1016.57      923.45     40.17 o 
  -1   9  17     2198.19     2171.66     64.75 o 
   0   9  17       66.50       62.84     10.98 o 
   1   9  17       18.07        9.30      7.50 o 
   2   9  17       10.10        0.54      9.25 o 
   3   9  17      546.46      521.27     29.47 o 
   4   9  17      343.08      356.13     24.92 o 
   5   9  17      429.99      419.29     29.53 o 
  -4  10  17       15.54        5.63     10.53 o 
  -3  10  17       83.08       71.35     12.37 o 
  -2  10  17        2.33       24.22     12.81 o 
  -1  10  17      559.32      583.24     33.73 o 
   0  10  17      106.53       96.60     13.82 o 
   1  10  17      274.18      245.68     20.76 o 
   2  10  17      475.57      427.45     29.48 o 
   3  10  17     1141.46     1213.67     47.71 o 
   4  10  17        1.84       -3.88     15.02 o 
  -3  11  17      339.59      374.24     25.82 o 
  -2  11  17      624.37      682.52     49.91 o 
  -1  11  17      747.18      809.63     41.23 o 
   0  11  17      332.48      305.06     25.84 o 
   1  11  17        4.12       12.34     12.78 o 
   2  11  17      463.26      491.89     34.39 o 
   3  11  17       18.39      -12.37     15.51 o 
  -8   0  18       24.51       -2.61     12.42 o 
  -6   0  18     1119.45     1045.01     47.07 o 
  -4   0  18     1391.00     1389.15     33.81 o 
  -2   0  18      494.80      477.17     14.54 o 
   0   0  18      149.06      146.15     14.31 o 
   2   0  18       65.55       57.19      7.69 o 
   4   0  18     4279.44     4285.18     78.40 o 
   6   0  18      287.14      298.12     23.52 o 
   8   0  18      166.71      100.51     17.92 o 
  -8   1  18      862.10      791.19     32.83 o 
  -7   1  18       97.24       85.17     13.83 o 
  -6   1  18       45.90       32.93      7.73 o 
  -5   1  18     2677.95     2701.56     52.97 o 
  -4   1  18       19.34       15.22      3.20 o 
  -3   1  18       38.71       38.27      4.32 o 
  -2   1  18      469.94      433.49     11.84 o 
  -1   1  18      123.80       94.86      6.79 o 
   0   1  18     3608.77     3659.82     39.28 o 
   1   1  18       12.65       21.73      3.39 o 
   2   1  18      104.01      100.87      7.23 o 
   3   1  18      426.69      466.69     15.65 o 
   4   1  18      148.21      141.24     10.47 o 
   5   1  18     1647.90     1630.05     36.02 o 
   6   1  18     1025.30      999.47     31.90 o 
   7   1  18      122.53       90.53     11.37 o 
   8   1  18      571.97      579.21     29.99 o 
  -8   2  18        3.06        8.46     12.38 o 
  -7   2  18      925.11      895.62     34.46 o 
  -6   2  18       80.60       63.50     10.40 o 
  -5   2  18        4.24        1.39      8.08 o 
  -4   2  18        1.11        6.89      3.82 o 
  -3   2  18      283.64      277.98     10.28 o 
  -2   2  18      914.39      912.31     22.10 o 
  -1   2  18     5026.97     5004.78     47.02 o 
   0   2  18     1692.43     1619.39     28.35 o 
   1   2  18     9290.57     9357.17     80.24 o 
   2   2  18      631.87      601.64     14.71 o 
   3   2  18        2.26        7.58      4.77 o 
   4   2  18     1577.30     1584.97     29.75 o 
   5   2  18       29.20       16.18      7.70 o 
   6   2  18       64.72       62.11      9.33 o 
   7   2  18      738.41      731.78     30.87 o 
   8   2  18       32.75       30.16     11.25 o 
  -8   3  18      121.38       64.96     13.58 o 
  -7   3  18       20.49       20.54      8.69 o 
  -6   3  18        0.71        5.81      7.47 o 
  -5   3  18     2509.49     2588.89     53.79 o 
  -4   3  18      317.28      288.57     15.79 o 
  -3   3  18      657.36      699.97     18.68 o 
  -2   3  18     1131.56     1072.94     24.41 o 
  -1   3  18      442.25      441.09     16.02 o 
   0   3  18       15.05       31.36      5.19 o 
   1   3  18      761.88      740.38     17.68 o 
   2   3  18     3721.62     3777.42     42.28 o 
   3   3  18      263.84      265.04     12.05 o 
   4   3  18     1076.60     1093.35     31.53 o 
   5   3  18     4447.68     4589.58     64.96 o 
   6   3  18        6.64        2.67      7.31 o 
   7   3  18       10.02       16.48      9.43 o 
   8   3  18      106.49       88.97     13.50 o 
  -7   4  18       63.82       39.61     10.61 o 
  -6   4  18      864.83      857.55     42.14 o 
  -5   4  18        2.02       12.04      6.30 o 
  -4   4  18     1690.56     1699.10     40.55 o 
  -3   4  18       14.61       17.89      5.92 o 
  -2   4  18      782.56      782.33     19.80 o 
  -1   4  18     1524.82     1455.33     27.57 o 
   0   4  18      334.51      326.89     10.84 o 
   1   4  18     1730.15     1665.15     28.06 o 
   2   4  18       10.96        9.28      4.50 o 
   3   4  18       18.41       16.85      3.57 o 
   4   4  18     1282.31     1369.59     31.70 o 
   5   4  18      320.82      308.12     18.21 o 
   6   4  18       20.53        2.65      9.83 o 
   7   4  18       56.96       61.77     16.73 o 
  -7   5  18       44.14       51.34     13.27 o 
  -6   5  18        8.92        7.42     10.96 o 
  -5   5  18      230.47      203.15     15.61 o 
  -4   5  18      327.41      380.80     23.16 o 
  -3   5  18       34.49       30.47      9.42 o 
  -2   5  18     5990.22     6214.97     71.33 o 
  -1   5  18      542.76      524.56     15.83 o 
   0   5  18      982.10      960.50     20.12 o 
   1   5  18        2.93       -0.38      5.21 o 
   2   5  18      319.29      307.39     15.77 o 
   3   5  18       44.70       44.62      7.71 o 
   4   5  18      186.52      194.42     15.58 o 
   5   5  18      135.48      135.23     13.59 o 
   6   5  18      552.29      567.12     32.12 o 
   7   5  18        5.05        8.47     10.91 o 
  -7   6  18      227.94      253.74     25.90 o 
  -6   6  18      293.28      335.95     26.01 o 
  -5   6  18       78.34       55.35      9.66 o 
  -4   6  18     4345.35     4645.02     76.59 o 
  -3   6  18       50.63       54.95      9.12 o 
  -2   6  18        6.36       10.33      5.48 o 
  -1   6  18     2335.63     2258.20     49.09 o 
   0   6  18      529.94      533.16     20.19 o 
   1   6  18     1507.95     1539.90     39.56 o 
   2   6  18      429.03      450.05     20.48 o 
   3   6  18        5.57        3.29      7.79 o 
   4   6  18      315.76      328.37     19.56 o 
   5   6  18       40.26       30.25      9.83 o 
   6   6  18        4.07       13.42      9.94 o 
   7   6  18      563.72      533.52     33.88 o 
  -6   7  18       34.18       25.85     17.59 o 
  -5   7  18     3182.58     3351.47     73.19 o 
  -4   7  18      292.67      296.47     20.55 o 
  -3   7  18      552.35      571.80     24.76 o 
  -2   7  18      676.51      686.94     28.11 o 
  -1   7  18      842.23      800.31     29.13 o 
   0   7  18       42.42       29.47      8.36 o 
   1   7  18      718.31      702.78     28.85 o 
   2   7  18      250.03      209.97     15.08 o 
   3   7  18     1164.55     1173.53     36.67 o 
   4   7  18       17.66       10.72      8.89 o 
   5   7  18     1207.94     1207.25     50.06 o 
   6   7  18        5.27       25.86     10.40 o 
  -6   8  18       93.74       69.43     18.01 o 
  -5   8  18        2.46        5.11      9.11 o 
  -4   8  18      160.38      176.89     17.29 o 
  -3   8  18      291.91      269.00     19.86 o 
  -2   8  18        9.46       26.68      8.33 o 
  -1   8  18      689.44      712.68     31.87 o 
   0   8  18        0.05        3.91      9.16 o 
   1   8  18     2010.88     2005.48     50.43 o 
   2   8  18        1.75       -9.40      9.40 o 
   3   8  18      631.64      641.91     31.47 o 
   4   8  18      545.59      568.79     29.25 o 
   5   8  18       75.98       55.22     13.98 o 
   6   8  18       25.66       28.03     11.88 o 
  -5   9  18        2.01       -6.39     12.07 o 
  -4   9  18       29.43       26.94      8.24 o 
  -3   9  18        6.39       12.79     11.59 o 
  -2   9  18     1549.59     1528.64     53.30 o 
  -1   9  18      103.61       93.69     15.00 o 
   0   9  18      878.26      844.04     34.27 o 
   1   9  18      340.76      309.07     20.46 o 
   2   9  18       58.30       61.67     11.15 o 
   3   9  18       28.44       30.37     11.43 o 
   4   9  18       15.77       17.09     13.43 o 
   5   9  18       82.08       37.17     14.21 o 
  -4  10  18      244.16      232.69     21.91 o 
  -3  10  18      218.31      228.83     21.45 o 
  -2  10  18      278.75      242.10     24.45 o 
  -1  10  18       46.90       37.42     13.17 o 
   0  10  18      152.04      131.36     16.80 o 
   1  10  18      826.65      870.24     38.33 o 
   2  10  18      415.13      382.87     28.93 o 
   3  10  18      640.07      670.87     34.19 o 
   4  10  18     1011.39     1082.57     51.52 o 
  -2  11  18       15.68       30.59     17.66 o 
  -1  11  18       30.77       31.80     12.71 o 
   0  11  18      131.59       91.93     16.96 o 
   1  11  18        1.57       -1.97     17.10 o 
   2  11  18       23.97       28.19     11.73 o 
  -7   0  19        2.94      -13.56     13.56 o 
  -5   0  19      476.28      472.52     40.74 o 
  -3   0  19     1981.66     1968.66     49.95 o 
  -1   0  19    12679.18    13003.29    140.89 o 
   1   0  19      182.88      147.87     12.92 o 
   3   0  19        0.26        8.72      6.80 o 
   5   0  19     1630.05     1559.73     48.83 o 
   7   0  19     2736.43     2762.94     86.90 o 
  -8   1  19      339.93      379.97     26.89 o 
  -7   1  19      557.68      587.03     31.23 o 
  -6   1  19        3.89        4.28      6.48 o 
  -5   1  19     1350.59     1348.33     37.46 o 
  -4   1  19     1905.59     1779.95     37.74 o 
  -3   1  19      927.78      888.64     20.54 o 
  -2   1  19     1318.36     1360.55     26.33 o 
  -1   1  19       31.81       21.24      3.84 o 
   0   1  19     1026.54     1010.48     21.38 o 
   1   1  19      588.89      576.46     15.65 o 
   2   1  19     1315.74     1278.61     24.28 o 
   3   1  19      279.79      263.11     11.81 o 
   4   1  19      400.32      422.41     19.51 o 
   5   1  19      743.76      778.91     26.63 o 
   6   1  19      640.23      600.23     25.83 o 
   7   1  19      106.45       89.38     11.68 o 
   8   1  19      120.50      100.73     14.70 o 
  -8   2  19        6.53       -2.98     14.33 o 
  -7   2  19        5.83       -2.92      9.12 o 
  -6   2  19       33.70       40.10      8.80 o 
  -5   2  19       54.11       34.27     11.21 o 
  -4   2  19     1722.59     1801.82     32.53 o 
  -3   2  19        6.05        4.23      3.65 o 
  -2   2  19       64.68       63.02      6.38 o 
  -1   2  19     1250.41     1221.24     23.50 o 
   0   2  19     3045.21     3047.62     40.38 o 
   1   2  19       23.07       41.20      5.99 o 
   2   2  19      468.95      390.59     13.04 o 
   3   2  19       66.89       51.33      5.70 o 
   4   2  19     1285.12     1312.76     31.84 o 
   5   2  19        9.40        5.83      7.39 o 
   6   2  19      128.34      112.97     11.65 o 
   7   2  19       41.90       25.64      9.74 o 
   8   2  19      485.08      482.75     27.51 o 
  -7   3  19       43.80       22.32      9.30 o 
  -6   3  19      114.70      118.95     13.08 o 
  -5   3  19       38.32       27.19      9.31 o 
  -4   3  19     2656.49     2713.01     49.56 o 
  -3   3  19      435.15      447.30     15.49 o 
  -2   3  19      379.49      369.03     14.38 o 
  -1   3  19      325.57      319.95     13.94 o 
   0   3  19    10949.85    11088.36    110.97 o 
   1   3  19     1199.32     1161.24     22.27 o 
   2   3  19        2.21        5.07      3.99 o 
   3   3  19       25.09       23.42      4.73 o 
   4   3  19      296.47      292.64     16.75 o 
   5   3  19       43.14       34.30      7.50 o 
   6   3  19      264.33      237.93     16.83 o 
   7   3  19      343.62      354.74     21.76 o 
  -7   4  19       12.27       11.30      7.61 o 
  -6   4  19      916.89      916.67     46.97 o 
  -5   4  19       20.25        5.71     10.37 o 
  -4   4  19       21.74       20.65      7.95 o 
  -3   4  19     2028.01     2159.35     50.62 o 
  -2   4  19       93.57       82.68      8.80 o 
  -1   4  19     2008.47     2043.57     34.92 o 
   0   4  19        8.02        7.45      4.59 o 
   1   4  19     2141.65     1999.33     30.50 o 
   2   4  19      581.07      596.69     17.27 o 
   3   4  19     1129.34     1125.41     29.21 o 
   4   4  19     1208.84     1185.50     32.88 o 
   5   4  19     1234.95     1235.61     36.79 o 
   6   4  19      182.04      149.86     15.38 o 
   7   4  19     1012.45     1082.79     42.55 o 
  -7   5  19      765.09      835.38     51.05 o 
  -6   5  19      239.81      201.45     20.09 o 
  -5   5  19     1985.41     2100.29     57.12 o 
  -4   5  19     1222.62     1268.84     39.26 o 
  -3   5  19       82.95       85.72     10.13 o 
  -2   5  19      234.18      233.26     15.29 o 
  -1   5  19      230.09      233.77     12.51 o 
   0   5  19      585.16      554.44     16.10 o 
   1   5  19      812.01      786.10     27.65 o 
   2   5  19      199.16      180.38     12.91 o 
   3   5  19     2976.81     3060.95     51.79 o 
   4   5  19     1024.80     1048.56     33.63 o 
   5   5  19      695.78      691.09     29.55 o 
   6   5  19        4.36        4.67     11.94 o 
   7   5  19        2.20       -4.21     12.53 o 
  -6   6  19     1004.63     1093.72     46.94 o 
  -5   6  19        5.64       10.90     11.05 o 
  -4   6  19       15.14       21.03      9.55 o 
  -3   6  19     1189.08     1184.94     31.11 o 
  -2   6  19        4.24       -0.07      6.41 o 
  -1   6  19       17.02       24.14      9.21 o 
   0   6  19       94.78       86.55      8.52 o 
   1   6  19      156.65      146.36     12.87 o 
   2   6  19       12.03        9.11      7.42 o 
   3   6  19       27.00       20.43      8.00 o 
   4   6  19       29.49       21.79      8.95 o 
   5   6  19     1447.42     1551.26     49.00 o 
   6   6  19      453.30      424.52     26.49 o 
  -6   7  19      217.74      224.57     25.42 o 
  -5   7  19      156.33      119.48     18.86 o 
  -4   7  19     2119.67     2199.24     54.62 o 
  -3   7  19       65.25       57.28      9.51 o 
  -2   7  19      308.53      361.60     20.63 o 
  -1   7  19       40.92       40.34      8.45 o 
   0   7  19     3826.52     3808.80     59.93 o 
   1   7  19      333.40      287.57     19.53 o 
   2   7  19      490.95      483.22     22.45 o 
   3   7  19       62.73       51.20      9.84 o 
   4   7  19      714.25      740.76     31.94 o 
   5   7  19       19.80       22.35     12.23 o 
   6   7  19      252.30      229.82     22.13 o 
  -5   8  19       74.10       90.31     15.56 o 
  -4   8  19      148.12      147.85     15.78 o 
  -3   8  19      882.83      917.56     36.28 o 
  -2   8  19      138.98       98.63     14.23 o 
  -1   8  19     1302.64     1352.90     44.11 o 
   0   8  19      936.91      945.67     33.25 o 
   1   8  19      569.05      572.49     29.68 o 
   2   8  19      652.89      651.93     29.33 o 
   3   8  19       28.65       26.90      9.74 o 
   4   8  19      271.26      279.01     20.88 o 
   5   8  19      260.02      248.02     20.27 o 
  -4   9  19      341.96      331.77     22.47 o 
  -3   9  19     1240.29     1233.67     54.35 o 
  -2   9  19        9.81       12.00     10.94 o 
  -1   9  19      213.59      233.49     21.99 o 
   0   9  19      182.76      173.18     18.23 o 
   1   9  19     1053.35      981.76     36.23 o 
   2   9  19        0.26        8.07      8.26 o 
   3   9  19      741.71      815.18     34.35 o 
   4   9  19      197.07      152.74     17.38 o 
  -3  10  19     1490.01     1505.66     52.47 o 
  -2  10  19        7.64        4.02     11.19 o 
  -1  10  19      577.59      596.33     33.51 o 
   0  10  19        6.83       -8.40     10.06 o 
   1  10  19      608.09      596.25     34.50 o 
   2  10  19       48.58       36.08     13.18 o 
   3  10  19        6.62       -9.38      9.38 o 
  -1  11  19       31.19       45.55     16.58 o 
   0  11  19      338.92      300.73     28.65 o 
   1  11  19      272.26      278.85     26.54 o 
  -8   0  20      587.85      655.62     56.63 o 
  -6   0  20     1565.00     1638.71     75.57 o 
  -4   0  20       11.75        1.85      7.72 o 
  -2   0  20       12.53        5.36      2.71 o 
   0   0  20     1911.32     1998.14     46.75 o 
   2   0  20     1173.55     1169.79     37.14 o 
   4   0  20      115.65      104.98     14.41 o 
   6   0  20       11.85       -4.46     14.21 o 
  -7   1  20      317.23      316.04     26.95 o 
  -6   1  20      184.21      199.59     15.56 o 
  -5   1  20      229.44      206.26     16.39 o 
  -4   1  20     2032.06     2015.37     43.34 o 
  -3   1  20      236.64      222.63     10.83 o 
  -2   1  20      135.82      145.42      8.76 o 
  -1   1  20     2738.43     2699.90     42.42 o 
   0   1  20      452.23      429.32     14.40 o 
   1   1  20      662.78      632.33     19.21 o 
   2   1  20      117.10      132.40      7.91 o 
   3   1  20      386.69      432.32     16.10 o 
   4   1  20     1877.13     1946.23     41.38 o 
   5   1  20      186.06      170.36     13.15 o 
   6   1  20     3185.95     3060.09     59.22 o 
   7   1  20       56.81       38.21     12.02 o 
  -7   2  20       86.91       97.85     17.25 o 
  -6   2  20        9.49       13.49      7.44 o 
  -5   2  20     1066.82     1049.07     35.30 o 
  -4   2  20      811.95      824.45     30.02 o 
  -3   2  20      993.88      973.97     22.90 o 
  -2   2  20      594.90      583.08     16.92 o 
  -1   2  20     1808.63     1757.24     29.38 o 
   0   2  20       53.84       53.61      6.83 o 
   1   2  20        0.68        1.08      3.94 o 
   2   2  20     1242.09     1219.40     22.94 o 
   3   2  20     1128.25     1201.73     26.14 o 
   4   2  20       10.42       10.74      6.40 o 
   5   2  20     4088.39     4160.61     61.82 o 
   6   2  20      161.45      150.04     13.41 o 
   7   2  20       18.46       12.95     12.53 o 
  -7   3  20      205.87      156.84     19.27 o 
  -6   3  20      115.89       75.59     17.40 o 
  -5   3  20       60.18       45.57     11.84 o 
  -4   3  20     1127.26     1160.22     32.28 o 
  -3   3  20       19.91       20.57      6.36 o 
  -2   3  20        2.52        0.96      4.04 o 
  -1   3  20     4952.52     5017.86     66.05 o 
   0   3  20     2886.00     2848.55     37.58 o 
   1   3  20     3547.03     3556.46     41.39 o 
   2   3  20      119.07      122.63      7.93 o 
   3   3  20     1116.57     1154.91     28.16 o 
   4   3  20      957.26      956.97     29.13 o 
   5   3  20      156.74      155.42     12.97 o 
   6   3  20       47.13       23.26      8.04 o 
   7   3  20       45.76       33.67      9.84 o 
  -7   4  20       16.09       29.23     13.22 o 
  -6   4  20      267.44      258.87     25.28 o 
  -5   4  20       77.98       42.85     10.54 o 
  -4   4  20       15.22       29.90      8.29 o 
  -3   4  20      727.65      723.29     24.93 o 
  -2   4  20       72.78       54.81      8.11 o 
  -1   4  20      498.37      488.02     18.15 o 
   0   4  20      109.85      120.45      8.59 o 
   1   4  20     1652.26     1555.14     25.48 o 
   2   4  20      766.66      747.43     22.75 o 
   3   4  20      387.41      370.45     17.94 o 
   4   4  20        1.53       -2.51      6.03 o 
   5   4  20      355.93      352.81     19.80 o 
   6   4  20        3.10       -4.13      8.94 o 
   7   4  20      113.57      113.57     15.11 o 
  -7   5  20        3.43        8.82      9.56 o 
  -6   5  20       26.57       11.14     16.55 o 
  -5   5  20        7.84        5.68      8.35 o 
  -4   5  20     6844.15     7243.55    115.44 o 
  -3   5  20       78.08       89.53     10.51 o 
  -2   5  20     1480.20     1499.08     40.87 o 
  -1   5  20      465.69      429.37     21.04 o 
   0   5  20       47.32       44.49      6.35 o 
   1   5  20       81.13       72.12      6.80 o 
   2   5  20       85.91       80.42      8.93 o 
   3   5  20       25.47       24.03      8.89 o 
   4   5  20     1087.18     1179.89     38.32 o 
   5   5  20        8.95       -1.69      8.83 o 
   6   5  20     1111.42     1089.42     44.89 o 
   7   5  20       87.08       83.94     13.14 o 
  -6   6  20      907.05      991.82     47.21 o 
  -5   6  20     1072.73     1164.04     53.36 o 
  -4   6  20        7.44        3.75      8.84 o 
  -3   6  20     1415.19     1480.64     39.46 o 
  -2   6  20      118.98      109.53     11.32 o 
  -1   6  20       49.60       32.03      9.80 o 
   0   6  20        6.07        5.13      4.60 o 
   1   6  20        9.99       11.01      5.26 o 
   2   6  20      350.47      332.97     17.85 o 
   3   6  20      956.17      928.96     34.41 o 
   4   6  20      195.09      186.20     16.64 o 
   5   6  20      400.90      413.53     27.32 o 
   6   6  20      680.79      655.02     35.97 o 
  -6   7  20       47.60       47.98     17.62 o 
  -5   7  20       25.70       37.89     14.61 o 
  -4   7  20        2.91       16.87     13.40 o 
  -3   7  20      326.83      282.55     20.82 o 
  -2   7  20      170.84      154.21     14.70 o 
  -1   7  20     2014.88     2047.86     53.69 o 
   0   7  20      307.11      298.94     19.93 o 
   1   7  20     5689.24     5794.54     75.22 o 
   2   7  20      471.71      458.41     23.27 o 
   3   7  20        6.93        0.24      9.13 o 
   4   7  20        3.32       -1.94      9.60 o 
   5   7  20     1011.91      985.13     44.96 o 
   6   7  20      100.43       65.00     17.49 o 
  -5   8  20     1472.11     1560.44     57.40 o 
  -4   8  20       42.77       23.73     10.49 o 
  -3   8  20      403.47      403.39     26.21 o 
  -2   8  20        1.00        1.87     11.65 o 
  -1   8  20      366.29      379.59     23.93 o 
   0   8  20      589.35      543.94     27.63 o 
   1   8  20        3.22       11.85     10.35 o 
   2   8  20      779.78      790.36     34.96 o 
   3   8  20      447.32      401.83     25.61 o 
   4   8  20        7.67      -11.28     11.28 o 
   5   8  20      268.70      292.25     25.77 o 
  -4   9  20     1479.69     1455.80     54.98 o 
  -3   9  20      534.71      513.65     32.59 o 
  -2   9  20      146.30      168.55     19.11 o 
  -1   9  20        0.61       -4.43     10.06 o 
   0   9  20        5.29        7.85      9.70 o 
   1   9  20      380.43      337.31     25.20 o 
   2   9  20        8.43        9.40     11.43 o 
   3   9  20       79.95       66.02     12.08 o 
   4   9  20      523.09      504.46     34.22 o 
  -3  10  20       84.08       92.57     17.06 o 
  -2  10  20      227.79      208.39     22.67 o 
  -1  10  20       10.26       25.70     10.53 o 
   0  10  20      274.67      226.05     22.14 o 
   1  10  20      260.33      238.77     24.77 o 
   2  10  20     1240.74     1318.03     54.03 o 
   3  10  20        2.58       18.20     11.61 o 
  -7   0  21      897.27      902.11     69.96 o 
  -5   0  21      918.14      923.72     51.82 o 
  -3   0  21     6349.26     6495.23    122.31 o 
  -1   0  21       12.29        2.85      6.79 o 
   1   0  21     3105.47     3010.58     58.54 o 
   3   0  21      878.22      945.31     34.52 o 
   5   0  21     2954.12     3099.51     77.21 o 
   7   0  21      705.64      696.16     47.37 o 
  -7   1  21      154.78      136.09     19.24 o 
  -6   1  21      456.36      434.26     25.24 o 
  -5   1  21      210.34      165.32     17.84 o 
  -4   1  21     1372.35     1444.25     51.56 o 
  -3   1  21     1805.45     1734.88     30.59 o 
  -2   1  21        0.84       11.73      5.29 o 
  -1   1  21       23.23       33.33      6.86 o 
   0   1  21       69.32       52.89      5.88 o 
   1   1  21      414.13      378.76     13.07 o 
   2   1  21       20.94       32.12      5.17 o 
   3   1  21       73.09       32.73      6.54 o 
   4   1  21     3449.67     3313.80     52.28 o 
   5   1  21      586.97      615.21     25.13 o 
   6   1  21      498.48      451.92     22.89 o 
   7   1  21      445.04      445.33     25.76 o 
  -7   2  21       10.21       25.47     13.45 o 
  -6   2  21       32.31       28.83      9.78 o 
  -5   2  21        2.54       16.25     10.09 o 
  -4   2  21       23.31       10.13      7.30 o 
  -3   2  21     2985.81     3094.60     57.98 o 
  -2   2  21      914.56      984.28     22.74 o 
  -1   2  21      148.65      142.62      9.29 o 
   0   2  21     1561.90     1527.38     28.50 o 
   1   2  21      197.04      165.03     10.95 o 
   2   2  21      172.55      164.07      9.12 o 
   3   2  21       97.07       96.69      8.67 o 
   4   2  21      161.98      135.94     11.76 o 
   5   2  21        8.85       -3.06      6.66 o 
   6   2  21      226.00      196.04     16.38 o 
   7   2  21      362.89      317.07     20.66 o 
  -7   3  21        1.30       16.98     13.62 o 
  -6   3  21     1233.81     1237.94     42.69 o 
  -5   3  21      369.91      340.62     25.09 o 
  -4   3  21     1034.82     1065.96     34.76 o 
  -3   3  21      326.32      349.91     21.01 o 
  -2   3  21     2367.06     2430.55     43.96 o 
  -1   3  21     2218.58     2277.49     36.38 o 
   0   3  21      820.09      806.77     21.43 o 
   1   3  21      221.19      189.46      8.51 o 
   2   3  21     1086.78     1197.59     28.84 o 
   3   3  21      977.48      891.16     25.28 o 
   4   3  21     2273.67     2193.35     44.46 o 
   5   3  21       26.41       25.57      8.08 o 
   6   3  21      380.49      362.49     20.72 o 
   7   3  21       15.28       10.07      8.83 o 
  -7   4  21      175.09      191.39     21.94 o 
  -6   4  21       10.57       10.24     11.25 o 
  -5   4  21     1986.33     2023.42     62.42 o 
  -4   4  21     1037.67     1110.35     41.61 o 
  -3   4  21      250.58      260.02     17.63 o 
  -2   4  21      367.21      345.70     19.28 o 
  -1   4  21      133.97      124.40     10.47 o 
   0   4  21      723.80      744.15     22.23 o 
   1   4  21     5472.55     5238.45     76.30 o 
   2   4  21      738.61      706.99     22.66 o 
   3   4  21      247.64      274.51     14.91 o 
   4   4  21      161.06      151.39     13.50 o 
   5   4  21     2986.77     3075.93     62.58 o 
   6   4  21      590.53      608.35     28.74 o 
   7   4  21      806.89      848.20     37.63 o 
  -6   5  21      584.71      541.65     34.64 o 
  -5   5  21       63.47       51.98     13.33 o 
  -4   5  21        6.41       22.74     11.75 o 
  -3   5  21     1028.19     1016.61     32.61 o 
  -2   5  21      145.22      141.20     14.63 o 
  -1   5  21       46.63       51.74      8.63 o 
   0   5  21       22.18        6.23      5.34 o 
   1   5  21     2929.41     2897.15     50.25 o 
   2   5  21        0.90        8.64      5.88 o 
   3   5  21       10.68       21.67      8.22 o 
   4   5  21      884.59      892.24     32.91 o 
   5   5  21      991.06     1072.46     42.43 o 
   6   5  21        9.70       -3.02     11.33 o 
  -6   6  21       88.99       66.13     17.54 o 
  -5   6  21     1969.56     2083.97     74.12 o 
  -4   6  21        1.95       14.33      7.82 o 
  -3   6  21      147.32      140.84     13.69 o 
  -2   6  21        8.20       13.72      7.95 o 
  -1   6  21      361.35      357.35     21.51 o 
   0   6  21      209.10      203.68     15.82 o 
   1   6  21      373.01      352.95     20.37 o 
   2   6  21      266.86      269.22     16.82 o 
   3   6  21      386.17      396.78     23.20 o 
   4   6  21      102.71       89.91     12.41 o 
   5   6  21     1252.65     1253.40     49.77 o 
   6   6  21      114.63       76.87     18.82 o 
  -5   7  21      119.61      114.24     17.69 o 
  -4   7  21     1581.66     1656.43     47.94 o 
  -3   7  21       59.52       69.78     10.80 o 
  -2   7  21       78.09       69.87     10.58 o 
  -1   7  21      521.51      511.40     26.00 o 
   0   7  21       37.56       18.56     11.18 o 
   1   7  21      208.43      183.43     15.96 o 
   2   7  21     2487.75     2592.62     55.12 o 
   3   7  21      251.33      278.77     20.05 o 
   4   7  21      909.32      999.16     39.95 o 
   5   7  21       32.84       37.87     16.77 o 
  -5   8  21      479.32      483.76     30.50 o 
  -4   8  21        3.00        4.56     10.98 o 
  -3   8  21     2065.33     2119.91     62.37 o 
  -2   8  21      439.40      410.41     28.71 o 
  -1   8  21      402.09      406.72     26.13 o 
   0   8  21     1442.50     1471.11     47.00 o 
   1   8  21      541.16      505.53     28.69 o 
   2   8  21      335.48      319.52     24.34 o 
   3   8  21      438.76      442.89     29.23 o 
   4   8  21      147.84      105.52     14.26 o 
   5   8  21      133.37      157.63     21.19 o 
  -4   9  21        2.78       41.83     14.11 o 
  -3   9  21      207.83      220.29     21.52 o 
  -2   9  21      149.94      145.75     20.05 o 
  -1   9  21      151.02      119.71     16.89 o 
   0   9  21      119.60      110.10     15.92 o 
   1   9  21      760.12      776.41     41.11 o 
   2   9  21       62.21       53.78     13.56 o 
   3   9  21        4.09        7.67     10.52 o 
   4   9  21        6.12       18.03     11.52 o 
  -2  10  21      359.46      392.08     31.33 o 
  -1  10  21       11.20       21.85      9.99 o 
   0  10  21       73.86       71.66     16.68 o 
   1  10  21      470.88      416.25     31.41 o 
   2  10  21      340.81      334.37     26.12 o 
  -6   0  22       31.55       40.11     15.20 o 
  -4   0  22     2198.78     2507.07    139.53 o 
  -2   0  22      728.79      780.95     31.65 o 
   0   0  22     1686.41     1767.50     46.41 o 
   2   0  22       70.88       62.13     10.04 o 
   4   0  22     3992.64     4110.02     77.57 o 
   6   0  22      981.11      994.56     53.79 o 
  -7   1  22       38.60       40.48     14.93 o 
  -6   1  22      321.31      336.16     23.70 o 
  -5   1  22      103.09       64.46     14.82 o 
  -4   1  22      896.56      970.95     40.43 o 
  -3   1  22     3350.42     3168.51     47.77 o 
  -2   1  22        2.32        2.64      5.73 o 
  -1   1  22      311.33      306.21     15.89 o 
   0   1  22      330.58      311.54     12.53 o 
   1   1  22       52.24       38.16      6.88 o 
   2   1  22     1185.63     1188.21     24.81 o 
   3   1  22      136.66      101.30      9.31 o 
   4   1  22     1581.93     1551.19     38.20 o 
   5   1  22     1250.56     1279.79     37.71 o 
   6   1  22      236.82      226.82     17.08 o 
   7   1  22       55.77       42.81     16.24 o 
  -7   2  22     1076.32     1104.02     58.63 o 
  -6   2  22        0.26       -7.36      7.81 o 
  -5   2  22       60.11       51.27     12.92 o 
  -4   2  22       57.14       32.81     10.74 o 
  -3   2  22       16.20        2.90      5.38 o 
  -2   2  22       15.07       24.37      5.93 o 
  -1   2  22      795.10      803.79     21.13 o 
   0   2  22      402.51      380.51     15.15 o 
   1   2  22     1866.18     1932.28     33.65 o 
   2   2  22        0.70        1.32      3.94 o 
   3   2  22     1723.16     1711.56     33.76 o 
   4   2  22      376.26      367.76     19.08 o 
   5   2  22      294.80      300.62     17.79 o 
   6   2  22        9.29        0.12      7.78 o 
   7   2  22      473.95      466.00     27.54 o 
  -7   3  22      158.12      172.36     24.34 o 
  -6   3  22      343.48      319.10     22.62 o 
  -5   3  22      173.87      143.27     18.85 o 
  -4   3  22       33.24       56.69     12.54 o 
  -3   3  22     2910.53     2880.10     57.21 o 
  -2   3  22     1960.37     1946.19     46.15 o 
  -1   3  22     1254.20     1334.80     33.78 o 
   0   3  22       53.56       52.07      6.84 o 
   1   3  22      172.04      156.22     11.00 o 
   2   3  22     1493.51     1432.91     32.02 o 
   3   3  22       31.80       11.53      6.89 o 
   4   3  22       92.95       71.21      9.12 o 
   5   3  22      278.18      267.03     18.18 o 
   6   3  22      131.12      119.18     13.20 o 
   7   3  22      681.39      660.83     32.86 o 
  -6   4  22       97.34       92.75     15.32 o 
  -5   4  22      662.28      663.35     36.95 o 
  -4   4  22     3377.68     3673.78     89.68 o 
  -3   4  22      117.71      125.98     13.26 o 
  -2   4  22      337.18      289.11     18.65 o 
  -1   4  22     2171.76     2279.50     41.63 o 
   0   4  22      875.18      859.19     24.05 o 
   1   4  22      563.43      563.81     17.99 o 
   2   4  22       85.75       59.84      8.49 o 
   3   4  22        6.52        9.83      6.53 o 
   4   4  22     1013.78      997.55     33.05 o 
   5   4  22      331.81      325.20     20.63 o 
   6   4  22     1132.11     1122.81     40.51 o 
  -6   5  22     2285.42     2574.68     82.45 o 
  -5   5  22        4.98       16.21     11.34 o 
  -4   5  22     1934.80     2075.65     57.04 o 
  -3   5  22      674.42      672.74     28.46 o 
  -2   5  22      664.87      630.13     27.91 o 
  -1   5  22        6.46       12.67      6.95 o 
   0   5  22      952.07      952.82     25.97 o 
   1   5  22      394.85      390.30     21.36 o 
   2   5  22     3760.56     3788.21     59.73 o 
   3   5  22       31.55       25.51      8.37 o 
   4   5  22       14.30       22.75      8.84 o 
   5   5  22       93.61       87.28     13.68 o 
   6   5  22      173.86      161.21     18.81 o 
  -6   6  22       53.42       18.00     15.77 o 
  -5   6  22       85.63       99.17     16.32 o 
  -4   6  22      445.16      433.63     22.95 o 
  -3   6  22      234.77      221.87     17.03 o 
  -2   6  22       36.23       22.26      7.92 o 
  -1   6  22      557.96      533.08     26.43 o 
   0   6  22       44.08       32.58      9.56 o 
   1   6  22     1684.14     1655.09     43.65 o 
   2   6  22       20.54       17.19      8.76 o 
   3   6  22      154.13      153.46     15.26 o 
   4   6  22      198.93      214.54     17.28 o 
   5   6  22       36.71       35.16     14.30 o 
   6   6  22     1229.43     1219.09     52.57 o 
  -5   7  22      182.24      224.56     23.10 o 
  -4   7  22       48.91       50.04     11.78 o 
  -3   7  22     1518.92     1548.85     48.22 o 
  -2   7  22      169.49      161.90     16.90 o 
  -1   7  22     1424.98     1495.63     43.33 o 
   0   7  22       16.53       27.85     10.00 o 
   1   7  22       98.24      105.10     14.41 o 
   2   7  22       10.58        4.53      8.90 o 
   3   7  22      124.48       97.43     12.72 o 
   4   7  22      112.89       99.36     14.19 o 
   5   7  22      324.78      367.12     31.04 o 
  -4   8  22      127.74      153.39     19.45 o 
  -3   8  22       89.49       48.68     16.71 o 
  -2   8  22      305.08      335.95     25.70 o 
  -1   8  22      598.07      624.98     30.88 o 
   0   8  22       83.02       65.11     11.15 o 
   1   8  22     1462.48     1455.09     55.33 o 
   2   8  22      372.98      361.44     27.97 o 
   3   8  22      263.80      274.03     25.15 o 
   4   8  22      605.14      569.61     35.97 o 
  -3   9  22      425.39      443.29     31.59 o 
  -2   9  22      230.13      207.84     23.15 o 
  -1   9  22       11.50       21.95     11.68 o 
   0   9  22     1122.23     1169.35     45.62 o 
   1   9  22      226.43      165.16     18.80 o 
   2   9  22     1208.88     1221.04     48.96 o 
   3   9  22       16.75       11.01     12.91 o 
  -1  10  22      895.62      835.98     40.89 o 
   0  10  22      465.74      453.28     34.91 o 
   1  10  22        5.14       -1.68     14.24 o 
  -7   0  23      524.90      574.86     52.88 o 
  -5   0  23       77.76       71.56     26.70 o 
  -3   0  23     1050.07     1047.20     54.15 o 
  -1   0  23      725.20      787.27     33.98 o 
   1   0  23     1191.16     1078.90     37.00 o 
   3   0  23      252.85      261.78     17.88 o 
   5   0  23       77.20       72.82     14.35 o 
   7   0  23      991.21      927.56     60.85 o 
  -7   1  23        1.43       18.74     12.11 o 
  -6   1  23      185.01      173.22     19.40 o 
  -5   1  23      437.67      377.51     34.39 o 
  -4   1  23      454.06      469.10     32.17 o 
  -3   1  23     1239.09     1190.30     34.66 o 
  -2   1  23      356.01      352.11     15.42 o 
  -1   1  23        6.57        2.19      6.07 o 
   0   1  23      455.45      465.19     18.87 o 
   1   1  23      741.11      632.94     21.55 o 
   2   1  23     2021.53     1859.97     31.02 o 
   3   1  23       30.88       39.70      6.74 o 
   4   1  23      311.22      310.31     19.07 o 
   5   1  23     1415.30     1397.73     38.97 o 
   6   1  23       11.38        8.03      9.27 o 
   7   1  23       69.44       52.62     12.26 o 
  -7   2  23       20.84       -5.17     12.49 o 
  -6   2  23        6.85       13.49      9.34 o 
  -5   2  23     1137.64     1122.96     46.92 o 
  -4   2  23      881.67      902.09     40.39 o 
  -3   2  23        2.30        8.54      6.59 o 
  -2   2  23     1338.70     1355.57     37.61 o 
  -1   2  23      104.45       78.90      9.40 o 
   0   2  23      351.95      373.09     17.37 o 
   1   2  23       34.44       53.01      7.71 o 
   2   2  23     3033.35     3032.51     42.11 o 
   3   2  23       57.19       38.08      6.96 o 
   4   2  23       92.57       82.67     10.69 o 
   5   2  23      803.06      775.55     28.67 o 
   6   2  23      275.65      276.29     20.67 o 
   7   2  23       49.22       35.42     12.53 o 
  -6   3  23       70.92       48.01     11.87 o 
  -5   3  23       33.71       34.65     12.88 o 
  -4   3  23      237.17      238.33     19.77 o 
  -3   3  23     2309.65     2430.59     52.45 o 
  -2   3  23     2455.28     2565.43     55.96 o 
  -1   3  23       83.36       76.80      8.70 o 
   0   3  23     2339.12     2473.82     43.36 o 
   1   3  23      355.69      284.96     14.59 o 
   2   3  23     4432.21     4398.83     55.59 o 
   3   3  23        3.09        5.98      6.44 o 
   4   3  23       85.35       92.63     10.36 o 
   5   3  23       32.39       24.99      8.81 o 
   6   3  23      281.22      249.67     18.72 o 
  -6   4  23      518.45      486.16     37.29 o 
  -5   4  23       54.69       22.07     14.22 o 
  -4   4  23        9.72        9.70      9.48 o 
  -3   4  23      597.56      568.71     26.89 o 
  -2   4  23       12.38       24.88      9.10 o 
  -1   4  23     2409.20     2586.24     48.28 o 
   0   4  23       12.97       10.06      5.58 o 
   1   4  23     1423.72     1429.34     36.93 o 
   2   4  23        0.92       15.08      8.59 o 
   3   4  23      331.49      304.54     18.34 o 
   4   4  23       45.30       17.10     10.24 o 
   5   4  23        5.88       -5.30      9.08 o 
   6   4  23      267.46      279.12     22.19 o 
  -6   5  23        0.77        1.71     16.96 o 
  -5   5  23     2003.40     2142.65     69.11 o 
  -4   5  23       34.81       36.93     10.94 o 
  -3   5  23      482.34      516.92     23.77 o 
  -2   5  23       74.32       47.41     10.71 o 
  -1   5  23       38.10       27.16      6.35 o 
   0   5  23      348.83      345.18     19.58 o 
   1   5  23      227.42      217.42     16.59 o 
   2   5  23       18.58       36.38      8.65 o 
   3   5  23      431.08      453.66     24.23 o 
   4   5  23        0.09        0.16      8.31 o 
   5   5  23     1180.34     1252.61     47.15 o 
   6   5  23       66.98       68.85     15.35 o 
  -5   6  23      288.11      279.98     26.04 o 
  -4   6  23        8.53       17.93     13.95 o 
  -3   6  23      740.72      725.22     33.15 o 
  -2   6  23      283.82      264.48     21.62 o 
  -1   6  23      146.85      123.35     15.07 o 
   0   6  23       21.54       13.18      9.57 o 
   1   6  23     1260.53     1291.70     39.49 o 
   2   6  23      286.07      295.68     21.42 o 
   3   6  23        5.06        1.60      8.58 o 
   4   6  23       41.65       28.10      9.97 o 
   5   6  23      104.67       89.55     16.03 o 
  -5   7  23       11.01       42.28     13.48 o 
  -4   7  23      171.71      177.85     18.95 o 
  -3   7  23       26.33       27.52     11.13 o 
  -2   7  23      115.64      127.22     14.57 o 
  -1   7  23      597.40      561.71     28.34 o 
   0   7  23     4367.36     4497.81     79.01 o 
   1   7  23       76.43       68.15     12.50 o 
   2   7  23     2016.04     2000.73     54.14 o 
   3   7  23      841.59      934.66     39.11 o 
   4   7  23      202.96      190.27     18.77 o 
   5   7  23      282.17      299.13     29.56 o 
  -4   8  23      221.23      224.83     27.23 o 
  -3   8  23      229.87      198.85     21.03 o 
  -2   8  23      765.91      731.22     38.06 o 
  -1   8  23      671.85      637.40     31.97 o 
   0   8  23        7.98        8.74      8.54 o 
   1   8  23      529.34      591.60     36.70 o 
   2   8  23      609.55      619.41     35.29 o 
   3   8  23      488.56      496.01     33.98 o 
   4   8  23      137.03      125.39     18.22 o 
  -2   9  23       81.23       91.54     16.28 o 
  -1   9  23       13.75       15.59     12.84 o 
   0   9  23      206.91      161.44     18.73 o 
   1   9  23       31.29       35.94     12.15 o 
   2   9  23       13.82       14.67     12.52 o 
  -6   0  24     1279.17     1310.17     74.38 o 
  -4   0  24      609.05      692.88     50.23 o 
  -2   0  24       48.98       39.90     15.93 o 
   0   0  24      296.12      222.39     17.80 o 
   2   0  24     3985.70     4014.30     74.18 o 
   4   0  24     2118.44     2190.97     63.14 o 
   6   0  24       96.53       94.88     23.62 o 
  -6   1  24      121.41      105.48     15.81 o 
  -5   1  24      278.01      232.50     27.51 o 
  -4   1  24      240.57      214.73     22.96 o 
  -3   1  24       23.86       21.05      9.57 o 
  -2   1  24     1007.84     1035.41     31.06 o 
  -1   1  24       93.63       77.17      8.17 o 
   0   1  24     2025.35     2089.91     41.32 o 
   1   1  24       13.30       23.80      6.88 o 
   2   1  24      104.03       82.67      8.22 o 
   3   1  24     1391.86     1394.17     31.15 o 
   4   1  24       13.40       17.62      7.40 o 
   5   1  24       43.40       45.11     11.56 o 
   6   1  24      137.04      111.38     13.67 o 
  -6   2  24      136.72      115.94     19.28 o 
  -5   2  24        2.17      -12.22     12.22 o 
  -4   2  24       39.20        0.66     14.49 o 
  -3   2  24     7123.51     7427.96    127.38 o 
  -2   2  24       40.30       23.46      7.60 o 
  -1   2  24       13.05       22.34      7.25 o 
   0   2  24       15.81       27.20      6.90 o 
   1   2  24     1946.20     1902.92     37.48 o 
   2   2  24      395.55      382.50     16.78 o 
   3   2  24      384.17      337.22     16.90 o 
   4   2  24      110.32       72.65      9.48 o 
   5   2  24      830.57      864.02     32.77 o 
   6   2  24       80.46       72.16     12.53 o 
  -6   3  24      445.61      465.00     32.67 o 
  -5   3  24       49.76       35.80     13.91 o 
  -4   3  24      395.52      367.42     29.02 o 
  -3   3  24      198.52      202.15     16.21 o 
  -2   3  24      603.39      676.54     26.88 o 
  -1   3  24       61.89       70.09      8.78 o 
   0   3  24      437.96      403.07     17.81 o 
   1   3  24     1344.34     1274.99     31.38 o 
   2   3  24      221.34      198.17     14.76 o 
   3   3  24      229.64      236.09     15.56 o 
   4   3  24       75.83       69.29     10.45 o 
   5   3  24      120.25      104.33     11.42 o 
   6   3  24      110.78       98.81     12.99 o 
  -6   4  24     1179.73     1160.91     53.96 o 
  -5   4  24      200.55      204.38     23.39 o 
  -4   4  24       26.64       17.69     13.72 o 
  -3   4  24     1143.79     1140.27     38.51 o 
  -2   4  24      237.36      231.67     17.85 o 
  -1   4  24      685.23      721.21     26.96 o 
   0   4  24     1350.93     1338.18     32.19 o 
   1   4  24      175.18      173.56     14.07 o 
   2   4  24     2408.66     2262.69     52.71 o 
   3   4  24      155.02      142.90     14.85 o 
   4   4  24     1140.14     1159.77     40.59 o 
   5   4  24       99.00      109.83     13.97 o 
   6   4  24      200.26      168.26     19.64 o 
  -5   5  24      214.45      175.67     21.32 o 
  -4   5  24        3.63       20.10     10.90 o 
  -3   5  24      102.35       88.51     12.03 o 
  -2   5  24      800.32      818.11     33.89 o 
  -1   5  24       59.51       43.17      8.17 o 
   0   5  24     2355.96     2460.59     62.30 o 
   1   5  24      172.04      150.34     13.90 o 
   2   5  24       22.41       23.90      8.62 o 
   3   5  24        2.83        6.05      8.38 o 
   4   5  24      248.98      240.40     18.82 o 
   5   5  24       47.30       29.69     12.70 o 
  -5   6  24        7.81       -0.17      9.87 o 
  -4   6  24      283.28      260.60     21.24 o 
  -3   6  24     1001.21     1047.24     40.14 o 
  -2   6  24        7.13       10.02     10.63 o 
  -1   6  24      405.88      426.60     25.39 o 
   0   6  24      273.64      256.99     19.61 o 
   1   6  24      270.22      288.76     21.12 o 
   2   6  24     1832.61     1938.93     53.11 o 
   3   6  24       97.78       52.87     11.43 o 
   4   6  24        4.21       -5.46      9.85 o 
   5   6  24      157.22      133.61     18.50 o 
  -4   7  24        0.88       -2.47     19.48 o 
  -3   7  24      141.14      145.19     17.42 o 
  -2   7  24       32.08       23.95     10.69 o 
  -1   7  24      187.37      170.01     17.75 o 
   0   7  24      178.01      150.68     16.34 o 
   1   7  24     1207.85     1199.65     47.81 o 
   2   7  24       76.10       70.70     12.02 o 
   3   7  24       42.19       41.38     10.60 o 
   4   7  24       17.21       10.05     10.44 o 
  -3   8  24      618.71      592.08     36.19 o 
  -2   8  24        4.62        6.06      8.85 o 
  -1   8  24     1168.10     1225.05     46.36 o 
   0   8  24      500.56      490.46     28.19 o 
   1   8  24      114.55       94.14     17.44 o 
   2   8  24      382.19      312.06     26.72 o 
   3   8  24      337.73      342.03     27.74 o 
  -1   9  24       18.70       -9.42     12.55 o 
   0   9  24     1746.19     1817.31     60.66 o 
   1   9  24       14.29        8.39     12.92 o 
  -5   0  25     1633.38     1686.08     98.79 o 
  -3   0  25     1397.77     1463.88     63.17 o 
  -1   0  25       22.17       12.36      7.80 o 
   1   0  25       68.26       42.74     10.30 o 
   3   0  25     1953.78     1968.08     50.85 o 
   5   0  25      724.20      712.45     41.29 o 
  -6   1  25      306.70      342.96     27.39 o 
  -5   1  25      301.55      328.29     32.07 o 
  -4   1  25      588.57      554.48     38.24 o 
  -3   1  25       40.63       35.40     13.11 o 
  -2   1  25     1196.11     1175.46     38.35 o 
  -1   1  25       44.22       24.44      6.78 o 
   0   1  25      156.23      133.12     11.18 o 
   1   1  25      504.47      563.95     22.53 o 
   2   1  25      163.33      144.70     11.52 o 
   3   1  25      534.06      512.46     22.75 o 
   4   1  25       90.75       68.48     10.01 o 
   5   1  25       10.21        8.05      8.09 o 
   6   1  25      363.54      350.31     24.10 o 
  -6   2  25       37.75       36.24     11.15 o 
  -5   2  25       11.63       11.27     16.27 o 
  -4   2  25      241.83      170.46     22.75 o 
  -3   2  25      354.27      351.36     20.46 o 
  -2   2  25      406.64      396.56     22.94 o 
  -1   2  25      600.02      560.19     24.73 o 
   0   2  25     1735.53     1829.06     39.26 o 
   1   2  25      310.20      276.80     15.11 o 
   2   2  25     3125.03     3211.22     55.58 o 
   3   2  25     1111.28     1110.00     33.83 o 
   4   2  25        7.41        5.47      8.47 o 
   5   2  25       11.34       27.43     10.12 o 
   6   2  25      102.27       78.30     13.00 o 
  -6   3  25       27.50       10.20     13.66 o 
  -5   3  25       28.54       41.20     14.54 o 
  -4   3  25     2363.23     2395.59     84.22 o 
  -3   3  25      204.61      211.27     17.97 o 
  -2   3  25     2210.21     2321.74     53.02 o 
  -1   3  25      123.05      127.58     12.51 o 
   0   3  25      443.88      429.20     18.75 o 
   1   3  25        9.61       15.29      7.27 o 
   2   3  25       60.72       58.53      9.68 o 
   3   3  25       99.21       74.09     10.95 o 
   4   3  25      347.72      373.25     23.72 o 
   5   3  25      302.19      292.95     22.07 o 
   6   3  25     1045.70     1070.54     42.45 o 
  -5   4  25      502.63      444.45     32.75 o 
  -4   4  25        3.25       10.94     12.26 o 
  -3   4  25     1081.84     1167.30     39.74 o 
  -2   4  25      241.43      229.48     17.32 o 
  -1   4  25     1378.19     1448.86     37.15 o 
   0   4  25      525.04      564.02     24.14 o 
   1   4  25        9.77       -1.65      8.08 o 
   2   4  25      281.09      234.24     17.85 o 
   3   4  25      575.86      610.43     28.45 o 
   4   4  25       34.32       22.53      9.96 o 
   5   4  25      962.92     1015.28     42.29 o 
  -5   5  25      548.42      579.85     36.32 o 
  -4   5  25        1.36       29.61     16.79 o 
  -3   5  25      262.36      249.66     23.55 o 
  -2   5  25      541.99      523.04     28.62 o 
  -1   5  25       10.24        4.37      8.72 o 
   0   5  25        0.24       -5.77     11.07 o 
   1   5  25       27.61       23.72      8.58 o 
   2   5  25      559.25      541.16     28.89 o 
   3   5  25      514.72      518.87     28.82 o 
   4   5  25        1.88        0.18     10.23 o 
   5   5  25       18.65       12.45     14.82 o 
  -4   6  25       14.04        0.18     10.21 o 
  -3   6  25      144.46      134.33     17.16 o 
  -2   6  25      280.13      313.48     24.06 o 
  -1   6  25      352.95      323.27     25.09 o 
   0   6  25      285.51      328.90     23.82 o 
   1   6  25      109.77       87.11     12.90 o 
   2   6  25      591.23      563.36     31.35 o 
   3   6  25      182.10      175.29     18.26 o 
   4   6  25      338.83      376.77     25.29 o 
  -4   7  25      628.85      663.48     43.75 o 
  -3   7  25      246.61      277.75     25.05 o 
  -2   7  25     2454.18     2424.24     66.51 o 
  -1   7  25       83.45       75.22     13.29 o 
   0   7  25      207.47      201.53     18.53 o 
   1   7  25      402.98      446.28     30.07 o 
   2   7  25        2.01       15.88     12.57 o 
   3   7  25      627.67      655.81     37.13 o 
  -2   8  25      105.04      111.65     16.95 o 
  -1   8  25       50.79       23.78     12.09 o 
   0   8  25     1807.16     1814.92     54.26 o 
   1   8  25       85.67       64.63     16.08 o 
   2   8  25      691.69      733.77     41.22 o 
  -6   0  26      229.76      192.64     30.30 o 
  -4   0  26      174.01      129.48     28.07 o 
  -2   0  26     4147.32     4029.68    111.35 o 
   0   0  26       25.08        8.74      8.87 o 
   2   0  26      430.78      457.32     28.02 o 
   4   0  26       62.09       41.01     13.85 o 
   6   0  26      921.04      967.08     61.90 o 
  -6   1  26      923.82      984.81     46.55 o 
  -5   1  26      197.63      136.92     19.00 o 
  -4   1  26      814.84      842.74     47.59 o 
  -3   1  26      492.67      504.84     29.55 o 
  -2   1  26      828.82      811.43     32.75 o 
  -1   1  26      110.13       82.66      9.77 o 
   0   1  26      351.40      323.41     16.31 o 
   1   1  26      676.89      697.06     25.44 o 
   2   1  26     2022.19     1909.34     41.14 o 
   3   1  26      122.11      116.43     12.00 o 
   4   1  26      451.55      500.30     25.49 o 
   5   1  26      699.48      722.62     30.35 o 
   6   1  26      508.07      544.05     33.08 o 
  -5   2  26     2087.99     2135.46     72.30 o 
  -4   2  26      233.23      230.64     27.44 o 
  -3   2  26     1667.22     1726.41     49.73 o 
  -2   2  26      583.14      574.70     29.01 o 
  -1   2  26       95.32       61.03     10.72 o 
   0   2  26       20.49       36.44      7.75 o 
   1   2  26       52.68       43.28      7.56 o 
   2   2  26       26.42       43.54      8.85 o 
   3   2  26     1355.51     1373.42     36.70 o 
   4   2  26      362.48      359.37     24.70 o 
   5   2  26      905.59      869.58     37.62 o 
  -5   3  26       28.20       37.30     13.03 o 
  -4   3  26      380.73      408.34     32.82 o 
  -3   3  26      383.23      371.39     25.12 o 
  -2   3  26      436.73      432.12     24.45 o 
  -1   3  26      957.88     1029.34     34.22 o 
   0   3  26      444.05      440.89     19.64 o 
   1   3  26      586.03      595.17     25.48 o 
   2   3  26      641.44      629.87     27.10 o 
   3   3  26        5.61       -3.66      5.99 o 
   4   3  26       16.18       11.21     11.17 o 
   5   3  26      169.97      132.57     15.19 o 
  -5   4  26      199.48      165.69     19.94 o 
  -4   4  26      120.07      134.37     18.97 o 
  -3   4  26       93.10      123.89     14.88 o 
  -2   4  26     1203.23     1253.27     39.93 o 
  -1   4  26       95.68       94.55     12.39 o 
   0   4  26     1223.42     1282.64     41.74 o 
   1   4  26        6.44       14.44      8.93 o 
   2   4  26      118.34      117.64     12.92 o 
   3   4  26      120.58      110.23     14.42 o 
   4   4  26       12.00       26.64     13.16 o 
   5   4  26      151.41      142.59     17.62 o 
  -4   5  26      686.96      729.00     40.32 o 
  -3   5  26      168.88      169.49     19.47 o 
  -2   5  26      534.43      533.07     31.36 o 
  -1   5  26       12.24       20.59     14.14 o 
   0   5  26       91.81       71.28     14.25 o 
   1   5  26       35.35       33.75     11.14 o 
   2   5  26     1934.76     2037.77     56.18 o 
   3   5  26      111.69       92.18     13.66 o 
   4   5  26      322.69      332.18     21.53 o 
  -4   6  26       15.69       10.65     15.03 o 
  -3   6  26     1275.15     1336.53     52.92 o 
  -2   6  26      147.47      150.69     19.30 o 
  -1   6  26       25.51       26.22     11.17 o 
   0   6  26     2151.98     2300.88     61.07 o 
   1   6  26       64.63       75.23     13.42 o 
   2   6  26        5.58       21.92     10.67 o 
   3   6  26       57.80       36.72     10.68 o 
   4   6  26        0.08       -7.05     11.62 o 
  -3   7  26      192.10      183.28     21.19 o 
  -2   7  26      201.78      182.99     20.09 o 
  -1   7  26      998.59     1024.14     44.42 o 
   0   7  26      409.57      421.54     28.40 o 
   1   7  26      298.89      280.27     24.03 o 
   2   7  26       50.47       46.20     12.85 o 
   3   7  26        5.02       -9.45     10.94 o 
  -1   8  26       62.04       39.90     13.23 o 
   0   8  26      347.54      320.56     26.74 o 
   1   8  26       44.57       40.19     15.17 o 
  -5   0  27      275.66      305.46     40.84 o 
  -3   0  27      599.09      693.11     59.65 o 
  -1   0  27      504.13      516.91     36.60 o 
   1   0  27     1834.57     1950.72     56.51 o 
   3   0  27     1994.17     1854.93     66.36 o 
   5   0  27     1297.60     1396.60     68.89 o 
  -5   1  27        1.57      -13.78     13.78 o 
  -4   1  27       19.41        9.05     13.73 o 
  -3   1  27      370.09      461.23     34.10 o 
  -2   1  27       47.80       48.66     10.25 o 
  -1   1  27      124.64      131.28     12.87 o 
   0   1  27      466.42      517.57     20.61 o 
   1   1  27      261.95      255.34     15.22 o 
   2   1  27      813.30      826.07     28.74 o 
   3   1  27      239.93      235.65     16.69 o 
   4   1  27       54.18       57.68     11.77 o 
   5   1  27      189.67      171.27     17.83 o 
  -5   2  27      205.97      186.58     22.52 o 
  -4   2  27     1474.18     1577.26     64.63 o 
  -3   2  27      121.38       80.56     13.20 o 
  -2   2  27     2283.17     2314.93     54.98 o 
  -1   2  27       53.13       55.63     10.41 o 
   0   2  27      845.93      844.69     28.76 o 
   1   2  27      390.64      369.27     19.50 o 
   2   2  27        0.86        9.76      8.06 o 
   3   2  27       73.70       52.56     11.17 o 
   4   2  27      431.86      459.73     30.16 o 
   5   2  27        3.03        0.80     10.64 o 
  -5   3  27       16.90       31.07     16.62 o 
  -4   3  27      480.85      467.83     36.07 o 
  -3   3  27      354.15      312.30     23.01 o 
  -2   3  27      153.32      167.68     16.31 o 
  -1   3  27       95.26      114.40     12.49 o 
   0   3  27      805.28      893.07     33.99 o 
   1   3  27      237.71      215.57     16.43 o 
   2   3  27      912.39      971.80     34.26 o 
   3   3  27       79.31       59.72      9.78 o 
   4   3  27      162.09      164.99     17.89 o 
   5   3  27       42.38       23.81      9.83 o 
  -4   4  27      379.91      318.95     30.62 o 
  -3   4  27      419.00      450.49     28.50 o 
  -2   4  27      384.46      457.79     25.73 o 
  -1   4  27       17.42       13.24      8.51 o 
   0   4  27      266.02      273.00     20.22 o 
   1   4  27      765.48      816.02     34.55 o 
   2   4  27      341.46      342.38     21.30 o 
   3   4  27     1671.92     1703.26     52.49 o 
   4   4  27      250.22      258.22     20.52 o 
  -4   5  27        1.25        6.43     11.29 o 
  -3   5  27      720.08      752.04     38.21 o 
  -2   5  27      346.94      367.94     28.90 o 
  -1   5  27       59.81       61.29     16.71 o 
   0   5  27      888.14      941.00     41.72 o 
   1   5  27       43.42       22.98     11.89 o 
   2   5  27       32.99       44.09     13.32 o 
   3   5  27      183.61      140.29     16.21 o 
   4   5  27      134.17      114.80     14.98 o 
  -3   6  27        3.06       15.42     11.84 o 
  -2   6  27      674.94      682.02     40.02 o 
  -1   6  27       82.63       95.74     15.21 o 
   0   6  27       69.68       87.54     15.84 o 
   1   6  27      113.28      120.13     17.66 o 
   2   6  27      189.91      235.48     21.47 o 
   3   6  27     1220.94     1269.79     49.01 o 
  -2   7  27      268.83      225.13     22.57 o 
  -1   7  27      437.48      470.86     32.34 o 
   0   7  27      533.74      515.03     32.31 o 
   1   7  27     1036.99     1082.55     47.37 o 
   2   7  27      215.54      234.91     22.82 o 
  -4   0  28     1628.09     1653.31     90.16 o 
  -2   0  28      242.64      243.68     28.34 o 
   0   0  28     1104.07     1108.76     44.85 o 
   2   0  28     1073.63     1112.14     48.63 o 
   4   0  28      765.70      791.37     52.28 o 
  -5   1  28     1226.13     1344.43     64.78 o 
  -4   1  28        1.90       16.22     12.00 o 
  -3   1  28        5.23        6.57     14.31 o 
  -2   1  28        5.79        8.83      9.41 o 
  -1   1  28        3.67       -5.53      8.52 o 
   0   1  28      347.17      330.31     17.01 o 
   1   1  28       76.96       89.93      9.68 o 
   2   1  28     1094.80     1070.29     33.23 o 
   3   1  28     1520.14     1576.52     42.39 o 
   4   1  28      111.68      121.25     14.74 o 
   5   1  28        3.54      -11.52     11.52 o 
  -5   2  28      306.87      279.26     28.97 o 
  -4   2  28       39.76       39.94     12.96 o 
  -3   2  28        1.92        3.58     13.69 o 
  -2   2  28       33.43       32.19      9.55 o 
  -1   2  28      833.34      832.41     33.71 o 
   0   2  28        3.43        8.40      8.47 o 
   1   2  28     1970.71     2041.32     47.87 o 
   2   2  28      968.53      971.23     34.13 o 
   3   2  28     1313.88     1339.80     44.29 o 
   4   2  28      166.33      140.21     18.30 o 
  -4   3  28       79.84       89.03     17.13 o 
  -3   3  28     1023.79     1109.64     43.56 o 
  -2   3  28      629.89      639.96     29.13 o 
  -1   3  28       19.42       19.81      7.88 o 
   0   3  28       98.00      108.83     14.21 o 
   1   3  28        0.79       -0.80      7.02 o 
   2   3  28      462.12      467.02     24.49 o 
   3   3  28     1025.29      950.84     36.74 o 
   4   3  28      177.18      158.46     17.77 o 
  -4   4  28      428.37      439.26     32.21 o 
  -3   4  28       34.70       19.94     14.15 o 
  -2   4  28      678.54      690.89     31.59 o 
  -1   4  28      260.59      246.19     21.16 o 
   0   4  28      534.93      530.38     28.86 o 
   1   4  28      260.93      286.93     21.60 o 
   2   4  28      123.45      113.53     13.77 o 
   3   4  28      179.95      170.18     17.72 o 
   4   4  28      664.40      706.20     38.41 o 
  -3   5  28      287.78      271.78     27.08 o 
  -2   5  28      694.92      660.97     38.87 o 
  -1   5  28        2.28        6.37     10.83 o 
   0   5  28     1415.74     1477.99     53.32 o 
   1   5  28       22.38        6.12     12.72 o 
   2   5  28     1040.46      983.98     43.15 o 
   3   5  28      102.26       48.81     14.17 o 
  -2   6  28      834.95      917.44     45.42 o 
  -1   6  28     1207.38     1299.15     51.12 o 
   0   6  28       27.30       17.28     11.68 o 
   1   6  28      562.41      573.42     33.36 o 
   2   6  28      109.64       67.39     14.04 o 
  -1   7  28       94.95      116.98     18.76 o 
   0   7  28       12.69       41.58     14.39 o 
  -3   0  29      151.93      150.80     37.54 o 
  -1   0  29     1084.25     1151.65     59.76 o 
   1   0  29      803.00      797.53     39.28 o 
   3   0  29     1006.88     1176.17     57.29 o 
  -4   1  29      120.92      108.42     21.57 o 
  -3   1  29      289.39      273.68     28.27 o 
  -2   1  29       56.91       43.08     12.86 o 
  -1   1  29       33.28       14.17      8.73 o 
   0   1  29      259.95      237.24     16.07 o 
   1   1  29     1560.63     1676.55     42.24 o 
   2   1  29      226.43      229.39     15.84 o 
   3   1  29      440.25      352.32     23.50 o 
   4   1  29       60.19       46.66     10.76 o 
  -4   2  29      625.70      653.98     43.07 o 
  -3   2  29      125.10      137.56     20.76 o 
  -2   2  29      167.73      145.92     15.94 o 
  -1   2  29      106.29      115.75     14.60 o 
   0   2  29      239.36      251.37     19.92 o 
   1   2  29      422.27      453.96     23.40 o 
   2   2  29     2135.24     2204.74     53.96 o 
   3   2  29      258.28      237.34     18.81 o 
   4   2  29       18.03       -1.74     14.02 o 
  -4   3  29      150.64      168.00     24.94 o 
  -3   3  29      718.03      741.48     43.15 o 
  -2   3  29     1630.84     1639.09     50.71 o 
  -1   3  29      385.46      382.24     24.90 o 
   0   3  29      385.22      407.47     25.34 o 
   1   3  29      619.23      602.50     28.97 o 
   2   3  29      255.23      278.46     20.90 o 
   3   3  29      134.40      115.93     14.36 o 
   4   3  29      806.67      857.53     40.63 o 
  -3   4  29       87.21       59.05     18.75 o 
  -2   4  29       20.46       26.41     11.04 o 
  -1   4  29      979.91      993.94     43.69 o 
   0   4  29       85.74       61.09     13.80 o 
   1   4  29       62.33       60.07     10.44 o 
   2   4  29        6.80       -9.98      9.98 o 
   3   4  29      462.80      496.62     30.02 o 
  -2   5  29        8.48       30.45     14.72 o 
  -1   5  29      262.24      265.90     23.54 o 
   0   5  29       44.42       51.14     11.68 o 
   1   5  29      405.45      370.64     26.06 o 
   2   5  29       10.84       23.08     14.22 o 
  -1   6  29       87.46       91.31     15.59 o 
   0   6  29       81.03       73.06     15.88 o 
   1   6  29      252.84      249.60     22.70 o 
  -4   0  30       45.29       62.06     23.48 o 
  -2   0  30        7.04       23.95     16.81 o 
   0   0  30     1469.47     1518.99     60.02 o 
   2   0  30     1186.39     1226.03     61.99 o 
  -3   1  30      131.16      121.55     18.33 o 
  -2   1  30      363.16      375.05     26.69 o 
  -1   1  30       47.60       42.68     12.93 o 
   0   1  30        9.61        5.42      8.96 o 
   1   1  30      809.82      908.40     31.12 o 
   2   1  30        8.48       -0.99      8.80 o 
   3   1  30      608.73      572.31     31.57 o 
  -3   2  30     2259.41     2419.39     86.77 o 
  -2   2  30        3.87       23.80     14.40 o 
  -1   2  30     1266.80     1318.50     46.77 o 
   0   2  30       65.15       74.85     12.82 o 
   1   2  30      371.00      411.23     21.76 o 
   2   2  30        0.92       40.29      9.01 o 
   3   2  30        2.88       15.61     10.14 o 
  -3   3  30      132.30      151.84     20.08 o 
  -2   3  30       26.09       35.54     14.75 o 
  -1   3  30      529.21      578.56     33.73 o 
   0   3  30       27.47       39.80     10.27 o 
   1   3  30      363.52      365.89     24.33 o 
   2   3  30      640.14      641.98     33.83 o 
   3   3  30      643.87      683.61     32.62 o 
  -2   4  30       27.33       44.48     15.03 o 
  -1   4  30      892.10      975.48     44.14 o 
   0   4  30     1564.71     1579.64     56.17 o 
   1   4  30       77.19       66.28     16.89 o 
   2   4  30       89.58       69.46     14.58 o 
  -1   5  30       16.00       21.93     11.01 o 
   0   5  30      230.82      183.29     20.74 o 
   1   5  30       29.86       25.69     11.89 o 
  -3   0  31      222.52      236.92     34.71 o 
  -1   0  31       11.35       20.34     12.30 o 
   1   0  31      238.40      181.56     30.73 o 
   3   0  31      650.88      764.16     51.91 o 
  -3   1  31      148.37      126.51     20.13 o 
  -2   1  31      334.86      370.49     28.42 o 
  -1   1  31     2474.43     2548.67     68.68 o 
   0   1  31        1.15        6.98     12.54 o 
   1   1  31      280.10      249.25     18.45 o 
   2   1  31       53.37       26.57     11.52 o 
   3   1  31      368.55      424.40     27.12 o 
  -2   2  31      491.18      508.92     34.64 o 
  -1   2  31       67.17       97.72     13.75 o 
   0   2  31     1929.64     1996.03     55.67 o 
   1   2  31       12.21       -4.14     11.93 o 
   2   2  31       87.80       59.24     13.05 o 
  -2   3  31     1049.32     1124.94     50.52 o 
  -1   3  31      212.09      171.25     19.85 o 
   0   3  31       16.08        4.47     10.83 o 
   1   3  31      418.29      460.16     28.26 o 
   2   3  31     1037.51     1179.66     47.78 o 
  -1   4  31       19.15       37.88     11.59 o 
   0   4  31       33.38       34.22     14.96 o 
   1   4  31      137.80      137.62     16.99 o 
  -2   0  32      749.59      831.56     61.32 o 
   0   0  32      102.26       69.36     30.67 o 
   2   0  32       11.74      -14.50     14.50 o 
  -1   1  32      814.88      912.80     43.66 o 
   0   1  32     1065.41     1092.47     43.84 o 
   1   1  32       24.60       42.08     19.33 o 
  -1   2  32       88.77       63.15     14.77 o 
   0   2  32      173.24      195.33     19.83 o 
   1   2  32      932.74      909.87     38.62 o 
                                                 
